# Supplementary material for: Autoinducer-2 enhances the defense of Vibrio furnissii against oxidative stress and DNA damage by modulation of c-di-GMP signaling via a two-component system
Source: mBio. 2025 Jan 16;16(2):e02922-24. doi: 10.1128/mbio.02922-24 (PMC11796354; doi:10.1128/mbio.02922-24)
Supplement: Data S1 — Genes upregulated and downregulated in ΔluxPΔluxS or ΔluxPΔasrR compared to ΔluxP based on RNA-Seq. [file mbio.02922-24-s0001.xlsx]

## Sheet: ∆luxP∆luxS VS ∆luxP 
Data S1 Genes upregulated and downregulated in ΔluxPΔluxS or ΔluxPΔasrR compared to ΔluxP based on RNA-Seq (n = 3 biological replicates)
Feature ID	log2 fold change	p-value
Genes upregulated in ΔluxPΔluxS compared with ΔluxP (674)
vfu_A00156	1.25378	0.0376394
vfu_A00212	1.35456	1.16374e-09
vfu_A00213	1.2857	2.10538e-05
vfu_A00214	1.70324	8.73028e-08
vfu_A00216	1.42682	6.02991e-10
vfu_A00221	1.07837	0.000135682
vfu_A00224	1.05752	1.78322e-28
vfu_A00227	1.0901	0.0105283
vfu_A00228	1.58098	0.000317431
vfu_A00234	1.35581	0.0320233
vfu_A00235	1.42785	9.9747e-10
vfu_A00239	1.12269	0.000784562
vfu_A00240	1.56639	0.00483358
vfu_A00241	1.0062	7.99638e-05
vfu_A00258	1.22364	2.90652e-10
vfu_A00270	1.04469	0.000363403
vfu_A00286	1.33948	1.50944e-07
vfu_A00297	1.08691	0.00198717
vfu_A00298	1.27921	0.000162548
vfu_A00309	1.38568	0.0235616
vfu_A00323	1.28633	0.00373815
vfu_A00324	2.51874	2.67637e-05
vfu_A00325	1.26032	0.0212584
vfu_A00327	1.48495	2.38306e-10
vfu_A00328	1.244	6.0864e-05
vfu_A00330	1.02153	0.000195081
vfu_A00372	1.37167	0.000118281
vfu_A00373	1.06186	9.29656e-05
vfu_A00375	1.22325	1.78859e-05
vfu_A00376	1.21981	0.00438872
vfu_A00378	1.13875	9.90591e-11
vfu_A00381	1.77658	3.32309e-10
vfu_A00396	1.40912	6.88788e-06
vfu_A00397	1.36368	4.48692e-07
vfu_A00398	1.15537	0.00126737
vfu_A00399	1.18055	0.0016505
vfu_A00400	1.25961	1.80982e-06
vfu_A00401	1.1742	4.95146e-05
vfu_A00402	1.58537	2.85779e-11
vfu_A00403	1.99688	1.34812e-05
vfu_A00404	1.70956	2.92288e-08
vfu_A00444	1.00954	0.00325379
vfu_A00453	1.66944	0.00528047
vfu_A00454	1.2672	3.26102e-06
vfu_A00471	1.15777	0.0265934
vfu_A00480	1.678	1.44626e-07
vfu_A00481	1.32053	5.31008e-13
vfu_A00487	1.33674	0.00341303
vfu_A00520	1.68114	0.00663462
vfu_A00525	1.17004	0.00209387
vfu_A00533	1.10402	8.96428e-08
vfu_A00534	1.86947	0.000290997
vfu_A00535	1.3404	5.87098e-07
vfu_A00558	1.34459	1.11146e-10
vfu_A00559	1.20242	1.8311e-14
vfu_A00561	2.18806	3.02116e-28
vfu_A00562	2.01134	3.4542e-22
vfu_A00563	2.32542	3.70925e-45
vfu_A00565	1.17622	1.50061e-07
vfu_A00566	1.03089	8.25633e-21
vfu_A00574	1.31092	0.00394397
vfu_A00608	1.49012	5.47332e-22
vfu_A00609	1.52329	9.12287e-35
vfu_A00610	1.07294	3.95725e-34
vfu_A00618	1.00142	3.56873e-18
vfu_A00631	1.02376	0.045659
vfu_A00633	1.40108	1.4081e-09
vfu_A00642	1.18321	2.61225e-09
vfu_A00696	1.70781	2.34113e-20
vfu_A00703	1.50154	8.59008e-08
vfu_A00704	1.67089	2.35424e-10
vfu_A00705	1.38799	0.00344513
vfu_A00710	1.21158	0.00228964
vfu_A00725	1.16043	0.00422381
vfu_A00742	1.50682	3.48004e-14
vfu_A00743	1.19474	8.4629e-14
vfu_A00811	1.17699	0.00504354
vfu_A00838	1.22541	0.00170597
vfu_A00870	1.88414	3.11378e-09
vfu_A00871	1.04747	7.03005e-05
vfu_A00906	1.13492	1.3182e-05
vfu_A00907	1.26739	1.03364e-11
vfu_A00909	1.64353	0.000174305
vfu_A00910	1.19031	2.42157e-05
vfu_A00911	1.42493	0.000304532
vfu_A00912	1.09331	0.00421269
vfu_A00946	1.33713	2.02768e-06
vfu_A00974	1.18947	7.24835e-05
vfu_A00985	1.96141	1.13721e-46
vfu_A01010	1.42108	0.00019812
vfu_A01174	1.17035	4.80674e-06
vfu_A01211	1.25334	9.5344e-22
vfu_A01235	1.31969	1.49541e-69
vfu_A01236	1.07767	9.96805e-40
vfu_A01237	1.08586	6.14768e-26
vfu_A01286	1.00766	0.000181213
vfu_A01327	1.51777	1.05376e-16
vfu_A01328	1.46398	2.71355e-11
vfu_A01343	1.30151	1.25413e-11
vfu_A01344	1.42607	1.38154e-11
vfu_A01350	1.70426	2.86177e-10
vfu_A01351	1.46467	0.0027141
vfu_A01352	1.35859	0.0193992
vfu_A01358	1.37638	0.00483358
vfu_A01359	1.77584	5.95155e-08
vfu_A01360	1.19388	0.0101432
vfu_A01361	1.95203	3.62852e-05
vfu_A01362	1.44153	0.00159335
vfu_A01363	1.49134	4.11566e-07
vfu_A01364	1.64624	0.00752418
vfu_A01365	1.61657	6.56694e-08
vfu_A01366	1.29353	0.00188522
vfu_A01367	1.57037	3.70014e-05
vfu_A01372	1.21602	0.00944866
vfu_A01373	1.71557	3.56952e-07
vfu_A01375	1.30769	0.000114248
vfu_A01382	1.15828	3.52635e-09
vfu_A01384	1.54175	1.38228e-05
vfu_A01385	1.49093	0.000728597
vfu_A01386	1.64994	0.00034143
vfu_A01388	1.34204	0.0215087
vfu_A01391	1.82689	9.49719e-08
vfu_A01393	1.15179	0.000539436
vfu_A01394	1.54621	4.37876e-10
vfu_A01395	1.6228	0.000104897
vfu_A01398	1.65784	0.000935476
vfu_A01400	1.27295	0.00155356
vfu_A01402	1.75807	9.51024e-05
vfu_A01403	1.63433	2.49525e-08
vfu_A01404	2.05487	0.034412
vfu_A01405	1.44552	3.89799e-07
vfu_A01406	1.50073	0.000176335
vfu_A01407	1.2182	0.0126084
vfu_A01423	1.13404	0.000820803
vfu_A01433	1.71004	1.00316e-13
vfu_A01434	1.52072	4.54325e-08
vfu_A01435	1.41645	4.1668e-06
vfu_A01440	1.50596	8.58704e-05
vfu_A01447	4.57173	1.69364e-237
vfu_A01448	4.34515	3.83125e-64
vfu_A01449	6.32722	1.34582e-221
vfu_A01467	1.27473	0.00435269
vfu_A01468	1.46226	1.20974e-09
vfu_A01469	1.86964	6.70347e-09
vfu_A01470	1.08113	0.00877838
vfu_A01471	1.53624	0.000341485
vfu_A01473	1.40749	1.25254e-10
vfu_A01474	1.314	7.83788e-05
vfu_A01475	1.5559	2.15462e-08
vfu_A01477	1.08894	0.000660992
vfu_A01478	1.93042	2.29197e-05
vfu_A01479	1.29064	0.001424
vfu_A01480	1.8849	0.00586815
vfu_A01486	1.63418	2.3027e-08
vfu_A01494	1.29988	0.00215193
vfu_A01495	1.01418	0.01245
vfu_A01496	1.81572	9.98024e-07
vfu_A01502	1.42687	0.00257307
vfu_A01504	1.07465	2.32015e-06
vfu_A01505	1.33288	1.51056e-07
vfu_A01507	1.2055	8.3882e-08
vfu_A01508	1.08149	0.000281732
vfu_A01517	1.28127	2.42032e-11
vfu_A01539	1.28766	8.33069e-11
vfu_A01556	1.44957	5.83209e-10
vfu_A01557	1.00441	0.0125773
vfu_A01559	1.87879	0.000700081
vfu_A01561	1.99605	1.60057e-08
vfu_A01562	1.42872	0.000804474
vfu_A01563	1.563	0.000388161
vfu_A01564	1.49871	2.53062e-09
vfu_A01569	1.56697	2.97247e-07
vfu_A01603	1.26568	3.0219e-08
vfu_A01640	1.31285	7.63812e-19
vfu_A01647	1.21482	0.000446629
vfu_A01648	1.35816	1.3098e-11
vfu_A01651	1.71538	1.92584e-07
vfu_A01654	1.17608	0.000345335
vfu_A01666	1.16228	1.07639e-14
vfu_A01670	1.15909	9.58417e-08
vfu_A01671	1.24104	5.23128e-06
vfu_A01685	1.0625	1.75579e-05
vfu_A01698	1.68952	2.65447e-05
vfu_A01700	1.76867	6.38308e-09
vfu_A01701	1.69387	1.80768e-08
vfu_A01702	1.28211	1.16813e-05
vfu_A01720	2.48031	1.02529e-132
vfu_A01723	1.21639	7.42151e-29
vfu_A01730	1.06907	0.0333871
vfu_A01731	1.2294	0.000131581
vfu_A01732	1.33944	0.0185425
vfu_A01733	1.29442	1.0777e-07
vfu_A01756	1.26869	0.0432794
vfu_A01757	1.47662	6.0654e-07
vfu_A01773	1.27855	2.00716e-13
vfu_A01794	1.20409	2.60827e-19
vfu_A01795	1.53425	5.23192e-22
vfu_A01802	1.12002	3.47599e-12
vfu_A01817	1.41329	5.35398e-07
vfu_A01836	1.30549	0.00849235
vfu_A01841	1.03556	0.0235616
vfu_A01842	2.0174	7.36506e-06
vfu_A01843	1.82721	3.39563e-08
vfu_A01855	1.51654	8.42543e-05
vfu_A01863	1.15703	5.56152e-08
vfu_A01885	1.39705	4.70635e-09
vfu_A01886	1.67771	3.35263e-26
vfu_A01887	2.40073	2.60567e-34
vfu_A01956	1.07152	0.0252065
vfu_A01957	1.28235	0.0107611
vfu_A01965	1.22784	2.5421e-05
vfu_A01966	1.60213	0.00441476
vfu_A01969	1.05826	8.05948e-05
vfu_A01970	1.30147	1.16401e-05
vfu_A01971	1.58255	5.66826e-05
vfu_A01972	1.77033	4.31733e-07
vfu_A01973	1.34204	0.000950823
vfu_A01975	1.55268	0.0459291
vfu_A01976	1.62414	1.10663e-05
vfu_A01977	1.44508	1.55673e-08
vfu_A01980	3.20168	2.54658e-28
vfu_A01989	1.02985	1.92818e-11
vfu_A02015	1.447	1.72267e-05
vfu_A02016	1.40662	0.00843349
vfu_A02017	1.58895	0.00255035
vfu_A02039	1.56492	1.72908e-06
vfu_A02042	1.2604	0.000396944
vfu_A02045	1.63061	0.000135684
vfu_A02046	1.68537	3.91524e-08
vfu_A02048	1.5839	4.5509e-17
vfu_A02049	2.29524	7.90136e-11
vfu_A02050	2.31072	2.41141e-14
vfu_A02051	1.69342	7.438e-17
vfu_A02052	1.13087	1.3534e-08
vfu_A02057	1.57761	6.43353e-05
vfu_A02059	1.38522	5.39651e-09
vfu_A02060	1.7364	3.07106e-05
vfu_A02061	1.3377	7.80673e-06
vfu_A02063	1.48598	1.60012e-08
vfu_A02064	1.28765	2.974e-06
vfu_A02071	1.34413	0.000115186
vfu_A02072	1.26585	0.000123786
vfu_A02073	1.05986	0.000185907
vfu_A02133	1.01651	7.03127e-23
vfu_A02153	1.17863	0.000182958
vfu_A02154	1.23435	1.60057e-08
vfu_A02155	1.18584	2.16059e-09
vfu_A02168	1.47414	6.52209e-06
vfu_A02169	1.45359	9.55678e-06
vfu_A02170	1.28466	0.000143989
vfu_A02175	1.29828	0.00298023
vfu_A02178	1.63888	0.000163487
vfu_A02179	1.79393	5.9062e-11
vfu_A02182	1.2875	1.03069e-10
vfu_A02190	1.62863	1.98834e-05
vfu_A02230	1.36316	1.74281e-07
vfu_A02232	1.57178	3.11755e-05
vfu_A02233	1.23145	0.00903699
vfu_A02235	1.91735	0.0335957
vfu_A02236	1.77356	0.00371802
vfu_A02239	1.14867	0.000240843
vfu_A02245	1.53213	2.41876e-09
vfu_A02246	1.70953	0.000271786
vfu_A02247	1.21979	0.0474274
vfu_A02249	1.41439	0.000116311
vfu_A02251	1.5833	2.83241e-10
vfu_A02253	1.81819	3.97577e-05
vfu_A02254	1.21006	0.00145189
vfu_A02255	1.81216	1.20587e-09
vfu_A02258	1.57661	8.07924e-05
vfu_A02259	1.58409	0.00188309
vfu_A02260	1.71481	4.00677e-05
vfu_A02261	1.32825	0.00655976
vfu_A02262	1.43817	1.48781e-05
vfu_A02264	1.67192	0.0458511
vfu_A02265	1.8916	0.0433466
vfu_A02269	1.3802	0.00201989
vfu_A02271	1.14879	0.0102514
vfu_A02272	1.14525	0.000901744
vfu_A02273	1.65238	0.000764535
vfu_A02274	1.72894	3.71668e-07
vfu_A02287	1.36561	0.00931255
vfu_A02293	1.25474	0.000186994
vfu_A02318	1.01854	0.000199268
vfu_A02325	1.46513	4.49063e-05
vfu_A02327	1.06124	0.0113322
vfu_A02389	1.11398	1.802e-06
vfu_A02397	1.3447	2.72903e-05
vfu_A02449	1.41865	7.42562e-05
vfu_A02450	1.9012	1.86925e-05
vfu_A02451	1.39849	2.5489e-08
vfu_A02454	1.20473	8.86016e-05
vfu_A02455	1.21335	2.77105e-08
vfu_A02464	1.43166	1.85242e-05
vfu_A02526	1.34763	5.62112e-14
vfu_A02571	1.53788	9.32527e-89
vfu_A02584	1.48442	9.09809e-12
vfu_A02612	1.86025	6.8667e-66
vfu_A02669	1.08664	1.01844e-07
vfu_A02687	1.07125	0.0327175
vfu_A02689	1.06388	1.81592e-13
vfu_A02708	1.19494	3.16871e-06
vfu_A02722	1.77803	0.0235615
vfu_A02748	1.54594	0.000119174
vfu_A02749	1.67275	7.47528e-05
vfu_A02750	1.44807	0.0027851
vfu_A02751	1.39432	4.70402e-08
vfu_A02752	1.45295	0.0267782
vfu_A02755	1.48817	2.14548e-09
vfu_A02791	1.51527	7.80783e-06
vfu_A02798	1.08733	2.90504e-07
vfu_A02841	1.62596	1.15866e-05
vfu_A02906	1.05784	1.11146e-10
vfu_A02978	1.24651	0.00871791
vfu_A03019	1.73557	3.70138e-14
vfu_A03020	1.8738	0.000346306
vfu_A03022	2.21595	7.96718e-23
vfu_A03023	2.6787	7.35436e-171
vfu_A03024	2.77882	3.92631e-115
vfu_A03038	1.54259	2.77755e-09
vfu_A03039	1.09117	0.011215
vfu_A03062	1.66545	0.000106392
vfu_A03063	1.16806	0.00536442
vfu_A03105	1.03297	0.00384048
vfu_A03121	1.46587	0.0164983
vfu_B00014	1.69107	3.19301e-05
vfu_B00017	1.0858	0.00172903
vfu_B00018	1.4655	1.19402e-08
vfu_B00037	1.32445	0.00032138
vfu_B00045	1.48364	2.07007e-05
vfu_B00050	2.52333	2.46569e-05
vfu_B00051	1.23451	0.00827989
vfu_B00099	1.09461	1.34563e-08
vfu_B00102	1.34198	2.94547e-06
vfu_B00103	1.30565	0.00199133
vfu_B00104	1.40456	6.23941e-06
vfu_B00114	1.30539	0.000569022
vfu_B00115	1.37129	2.08731e-07
vfu_B00116	1.64495	8.87929e-07
vfu_B00117	1.7468	1.54217e-05
vfu_B00118	1.65123	6.58419e-06
vfu_B00119	1.57511	1.43582e-07
vfu_B00121	1.39516	3.60928e-05
vfu_B00134	1.64027	1.06383e-27
vfu_B00135	1.54838	4.13065e-07
vfu_B00142	1.0908	1.43046e-06
vfu_B00163	1.0803	0.00239959
vfu_B00165	1.16749	1.0545e-05
vfu_B00173	1.25578	0.00683989
vfu_B00175	1.12914	0.000909591
vfu_B00180	1.05976	0.00133201
vfu_B00183	1.27042	3.4477e-08
vfu_B00184	1.52868	3.76122e-12
vfu_B00186	1.58911	0.001057
vfu_B00187	1.72665	2.54743e-09
vfu_B00192	1.11702	0.000605345
vfu_B00203	1.55156	3.5491e-52
vfu_B00257	1.08623	9.94695e-06
vfu_B00260	1.29254	2.42157e-05
vfu_B00275	1.02744	1.89685e-06
vfu_B00277	1.16318	6.32277e-11
vfu_B00283	1.28553	4.20831e-10
vfu_B00284	1.36935	3.37395e-05
vfu_B00289	1.20699	8.4944e-06
vfu_B00292	1.15465	0.000513784
vfu_B00293	1.30288	0.0118716
vfu_B00296	2.43606	1.9278e-113
vfu_B00317	1.11943	0.0447308
vfu_B00319	1.84778	0.000545524
vfu_B00320	1.4086	0.000492452
vfu_B00321	1.21953	0.0190811
vfu_B00323	1.64296	1.38648e-05
vfu_B00324	1.53088	4.53394e-10
vfu_B00330	1.18484	1.62414e-10
vfu_B00355	1.30989	0.00349353
vfu_B00357	1.01078	1.34583e-07
vfu_B00364	1.95815	3.70138e-14
vfu_B00370	1.61863	0.00447359
vfu_B00375	1.69729	3.61104e-11
vfu_B00378	1.86539	1.13616e-06
vfu_B00379	1.33492	0.00151425
vfu_B00380	1.69752	0.00428978
vfu_B00382	1.24239	0.00915079
vfu_B00384	1.70037	0.0127626
vfu_B00385	1.35524	0.00216266
vfu_B00393	1.42247	1.04039e-10
vfu_B00394	1.96998	1.81657e-16
vfu_B00395	1.48491	6.56499e-05
vfu_B00396	1.42657	0.000343785
vfu_B00397	3.29826	3.7618e-05
vfu_B00401	1.38581	3.20764e-05
vfu_B00402	2.11417	0.0170263
vfu_B00406	1.49815	3.05358e-08
vfu_B00431	1.30146	4.76864e-18
vfu_B00435	1.05236	0.00100448
vfu_B00441	1.12635	0.00602467
vfu_B00443	1.7976	3.76422e-14
vfu_B00445	1.38419	3.45611e-06
vfu_B00447	2.50009	1.00576e-98
vfu_B00454	1.2356	1.85101e-08
vfu_B00456	1.29274	1.85828e-06
vfu_B00457	1.45825	8.27962e-05
vfu_B00466	1.45351	1.71854e-06
vfu_B00467	1.69869	2.84832e-08
vfu_B00468	1.49489	9.05068e-06
vfu_B00472	1.46083	7.88549e-06
vfu_B00473	1.86114	1.2499e-10
vfu_B00474	1.64926	1.22823e-11
vfu_B00476	1.0286	0.0035177
vfu_B00477	1.11836	0.00123846
vfu_B00481	1.31392	1.39242e-07
vfu_B00483	1.29749	9.73595e-10
vfu_B00484	1.01057	1.41556e-13
vfu_B00490	4.01195	0.0192297
vfu_B00491	1.39901	7.5473e-09
vfu_B00492	1.49999	4.29522e-05
vfu_B00493	1.35848	0.0168986
vfu_B00494	1.37916	0.000365724
vfu_B00495	1.76351	8.85467e-05
vfu_B00496	1.07283	0.0010112
vfu_B00499	1.6182	3.2262e-13
vfu_B00500	1.45695	0.00153156
vfu_B00501	1.19758	0.00422689
vfu_B00504	1.21188	1.36991e-10
vfu_B00523	2.25948	1.28761e-40
vfu_B00545	1.93217	1.47295e-05
vfu_B00546	1.23994	0.00818139
vfu_B00547	1.24184	0.000678478
vfu_B00548	1.61297	0.00132183
vfu_B00557	1.43629	3.40622e-11
vfu_B00564	1.93718	1.13467e-14
vfu_B00581	1.19932	3.03038e-05
vfu_B00583	1.13123	0.0064579
vfu_B00584	1.92594	4.76635e-08
vfu_B00585	1.3514	1.85738e-06
vfu_B00587	1.27669	0.00631937
vfu_B00590	1.09409	0.000363403
vfu_B00594	1.69532	1.13616e-06
vfu_B00598	1.76335	0.00237706
vfu_B00603	1.20208	1.24217e-05
vfu_B00604	1.26413	0.000330228
vfu_B00608	1.50823	7.73121e-05
vfu_B00612	1.40359	0.0333743
vfu_B00623	2.30701	2.83213e-50
vfu_B00624	1.77814	7.9011e-19
vfu_B00625	1.67066	2.96992e-23
vfu_B00626	1.19712	0.0235831
vfu_B00631	1.26667	5.15769e-07
vfu_B00640	1.09228	3.51412e-05
vfu_B00642	1.31455	2.97086e-07
vfu_B00643	1.28175	0.000439347
vfu_B00645	1.24746	8.64191e-07
vfu_B00646	1.20104	0.00384699
vfu_B00656	1.61204	3.18822e-05
vfu_B00657	1.10695	0.036466
vfu_B00658	1.4177	1.42896e-08
vfu_B00662	1.30692	3.13463e-29
vfu_B00682	1.67135	5.69449e-08
vfu_B00687	1.25543	4.74402e-06
vfu_B00698	1.09468	2.76744e-05
vfu_B00712	1.31713	0.000154917
vfu_B00724	2.00447	1.23295e-08
vfu_B00735	2.08439	1.427e-26
vfu_B00761	1.02037	8.9744e-06
vfu_B00762	1.44046	1.69268e-15
vfu_B00769	1.25278	5.17118e-16
vfu_B00770	1.55778	2.34629e-05
vfu_B00774	2.45912	4.0703e-68
vfu_B00780	1.95352	8.43823e-23
vfu_B00781	2.01257	5.2469e-09
vfu_B00782	2.03346	5.56516e-11
vfu_B00783	1.37316	0.033158
vfu_B00784	1.40107	0.000198721
vfu_B00785	2.24655	1.2185e-05
vfu_B00788	2.83984	4.19018e-12
vfu_B00789	1.96225	1.51542e-13
vfu_B00791	1.45019	6.49543e-08
vfu_B00792	1.56967	1.10082e-08
vfu_B00793	2.15961	0.000381954
vfu_B00794	2.324	0.0003598
vfu_B00795	2.07508	7.24275e-08
vfu_B00796	2.48825	8.69627e-11
vfu_B00798	1.82174	0.00052342
vfu_B00799	2.34871	9.3921e-20
vfu_B00800	2.50397	6.28376e-09
vfu_B00801	1.97351	1.09069e-14
vfu_B00802	1.45914	7.63936e-05
vfu_B00809	1.60208	4.82413e-10
vfu_B00811	1.25953	0.0378912
vfu_B00822	1.9759	0.0289595
vfu_B00823	1.07095	0.0484058
vfu_B00833	1.72181	0.000427881
vfu_B00837	1.3971	0.000560577
vfu_B00838	1.34163	0.00252713
vfu_B00839	1.9841	4.39412e-07
vfu_B00840	1.86443	1.8525e-05
vfu_B00841	1.458	2.37586e-08
vfu_B00842	4.24833	5.90388e-21
vfu_B00843	1.05494	0.0001902
vfu_B00845	1.2845	1.03535e-10
vfu_B00850	1.42738	3.48138e-05
vfu_B00852	1.46754	4.84458e-09
vfu_B00853	1.0702	2.6542e-08
vfu_B00864	1.60055	1.47991e-08
vfu_B00874	1.50112	5.65481e-09
vfu_B00877	2.86893	3.61947e-184
vfu_B00878	3.17447	3.08936e-116
vfu_B00879	1.82224	6.14594e-16
vfu_B00882	1.45154	4.60443e-13
vfu_B00884	1.06326	0.000466781
vfu_B00885	1.43632	2.26089e-05
vfu_B00890	1.12441	5.9415e-12
vfu_B00891	1.78337	3.24481e-08
vfu_B00892	1.68704	1.67597e-22
vfu_B00893	1.35932	2.62135e-19
vfu_B00914	1.19963	0.000351256
vfu_B00923	1.34684	0.000765323
vfu_B00924	1.5597	1.72235e-08
vfu_B00925	1.1403	2.53076e-06
vfu_B00928	1.01075	1.98834e-05
vfu_B00930	1.57493	0.00437854
vfu_B00936	1.45719	2.84216e-06
vfu_B00937	1.329	0.0494049
vfu_B00939	1.67834	4.49063e-05
vfu_B00941	1.37836	4.179e-06
vfu_B00944	1.08121	0.000611662
vfu_B00945	1.64778	1.51856e-07
vfu_B00946	1.34464	2.29197e-05
vfu_B00947	1.30723	0.00394515
vfu_B00948	1.23296	0.000421744
vfu_B00949	1.47436	3.99509e-06
vfu_B00950	1.37255	9.2381e-09
vfu_B00955	1.18033	5.30887e-12
vfu_B00956	1.06424	0.00327304
vfu_B00958	1.60693	5.0421e-07
vfu_B00977	1.42292	0.00022242
vfu_B00979	1.17092	0.000995013
vfu_B00987	1.04187	0.00247948
vfu_B01000	1.51689	4.46298e-05
vfu_B01001	1.78454	1.24787e-13
vfu_B01002	1.56074	0.00311774
vfu_B01004	1.89457	6.08362e-07
vfu_B01008	1.15699	5.4382e-07
vfu_B01011	2.38227	0.000606858
vfu_B01019	1.38565	1.66088e-05
vfu_B01027	1.00291	1.04429e-05
vfu_B01033	1.32448	7.26652e-10
vfu_B01034	1.73223	6.07698e-40
vfu_B01036	1.56789	1.90921e-09
vfu_B01069	1.02483	2.29197e-05
vfu_B01071	1.11647	0.00109653
vfu_B01072	1.04883	6.62458e-05
vfu_B01073	1.12267	2.44857e-06
vfu_B01078	1.0593	0.0474031
vfu_B01098	1.72908	2.16695e-09
vfu_B01103	1.07619	0.00150921
vfu_B01105	1.51977	0.000412055
vfu_B01106	1.34286	0.0105996
vfu_B01107	2.11549	1.22876e-20
vfu_B01108	2.01909	1.09474e-24
vfu_B01109	2.07404	1.37712e-46
vfu_B01122	1.10348	0.0145844
vfu_B01124	1.24699	9.57391e-05
vfu_B01127	1.42929	5.7331e-05
vfu_B01128	1.76022	2.28507e-33
vfu_B01129	1.46447	4.76808e-10
vfu_B01145	1.01459	0.0102541
vfu_B01148	1.47315	0.000186688
vfu_B01154	1.13452	0.00165395
vfu_B01155	1.45485	0.00111319
vfu_B01156	1.95681	1.2518e-05
vfu_B01157	1.24544	0.0348754
vfu_B01158	1.20748	0.000113808
vfu_B01159	1.16387	0.0094972
vfu_B01164	1.25144	0.00106844
vfu_B01165	1.0829	0.042053
vfu_B01167	1.56667	0.00122713
vfu_B01168	1.10973	0.00406267
vfu_B01173	1.13708	0.00230405
vfu_B01178	2.01273	0.00693753
vfu_B01179	1.60268	6.02243e-09
vfu_B01180	1.7446	1.64314e-06
vfu_B01181	1.87757	2.35589e-09
vfu_B01183	1.87262	2.99259e-09
vfu_B01184	1.0523	0.0479329
vfu_B01185	1.44752	1.11665e-09
vfu_B01186	1.86268	8.74027e-09
vfu_B01187	2.3336	0.000627329
vfu_B01188	1.97753	3.17426e-09
vfu_B01189	1.50652	5.60388e-14
vfu_B01190	1.46067	1.49382e-06
vfu_B01191	1.74153	1.20446e-08
vfu_B01197	1.26157	0.000179003
vfu_B01198	1.00811	0.000119174
vfu_B01201	1.21371	0.00207527
vfu_B01208	1.25339	0.00175702
vfu_B01209	1.32923	0.000287177
vfu_B01214	1.54246	3.35912e-06
vfu_B01219	1.04858	0.000190632
vfu_B01220	1.32252	2.07905e-06
vfu_B01222	1.42794	1.40582e-05
vfu_B01223	1.13425	0.0402204
vfu_B01224	1.04692	0.0370831
vfu_B01226	1.18802	0.0180759
vfu_B01227	1.55848	7.33281e-11
vfu_B01228	1.72399	5.99145e-11
vfu_B01229	1.57529	2.22082e-10
vfu_B01233	2.0215	1.92306e-07
vfu_B01234	2.97464	0.028703
vfu_B01235	1.36911	0.000181213
vfu_B01236	1.59924	3.07601e-08
vfu_B01238	1.75449	0.00421658
vfu_B01247	1.62911	3.03957e-13
vfu_B01248	1.45612	0.000813178
vfu_B01249	1.27814	0.0326083
vfu_B01252	1.2959	0.0139657
vfu_B01254	1.35973	0.00136332
vfu_B01255	1.08492	0.0108807
vfu_B01271	1.03899	1.98834e-05
vfu_B01273	1.05181	0.00251496
vfu_B01274	1.17827	8.95934e-05
vfu_B01282	1.18689	0.00186823
vfu_B01286	1.70958	0.000597675
vfu_B01287	1.73612	0.00206569
vfu_B01288	1.30985	1.14304e-06
vfu_B01289	1.42868	0.0193142
vfu_B01290	1.31485	0.0089289
vfu_B01291	1.05073	1.82942e-06
vfu_B01297	1.64977	6.90221e-10
vfu_B01310	1.04808	7.25459e-06
vfu_B01316	1.22138	1.35252e-09
vfu_B01319	1.1245	7.47964e-05
vfu_B01320	1.88669	1.91461e-07
vfu_B01322	1.24199	3.63418e-06
vfu_B01325	1.42162	0.0113928
vfu_B01327	2.12795	0.000122614
vfu_B01328	1.40771	1.08972e-05
vfu_B01330	2.1458	0.000949959
vfu_B01334	1.06632	0.0150167
vfu_B01341	1.57475	7.89625e-11
vfu_B01342	2.44723	3.07303e-41
vfu_B01351	1.29337	0.0247167
vfu_B01404	1.16003	0.00236305
vfu_B01410	1.5813	9.6766e-06
vfu_B01423	1.66316	1.91675e-07
vfu_B01424	1.17221	0.00140987
vfu_B01433	1.30908	1.26812e-10
vfu_B01434	1.43718	1.73165e-11
vfu_B01435	1.05905	4.93125e-06
vfu_B01440	1.41407	1.41405e-05
vfu_B01441	2.11589	0.000345335
vfu_B01442	1.77643	4.77503e-07
vfu_B01443	1.14736	9.57391e-05
vfu_B01444	1.18714	0.00811681
vfu_B01447	1.72184	2.28734e-06
vfu_B01449	1.59979	6.06834e-10
vfu_B01453	1.59483	8.51716e-06
vfu_B01454	2.21737	9.46252e-09
vfu_B01455	1.50167	0.000847608
vfu_B01456	1.72385	4.10312e-05
vfu_B01466	1.08211	3.22572e-07
vfu_B01467	1.35587	0.0347573
vfu_B01471	1.38088	0.000580017
vfu_B01472	1.44501	0.00206771
vfu_B01473	1.08542	2.46569e-05
vfu_B01474	1.12518	0.000246767
vfu_B01476	1.83319	0.011964
vfu_B01477	1.01916	0.000647878
vfu_B01478	1.56719	4.39519e-06
vfu_B01482	1.13591	0.000720553
vfu_B01494	2.30305	0.0242965
vfu_B01495	1.64464	2.68676e-05
vfu_B01496	1.36931	0.000171799
vfu_B01505	1.62141	0.00102319
Genes downregulated in ΔluxPΔluxS compared with ΔluxP (475)
vfu_A00001	-1.70466	7.59524e-76
vfu_A00002	-1.19275	4.63121e-43
vfu_A00003	-1.50717	5.83217e-37
vfu_A00027	-1.08794	2.48891e-10
vfu_A00036	-2.09139	3.68254e-65
vfu_A00039	-1.01059	4.50111e-22
vfu_A00040	-1.20942	1.24323e-31
vfu_A00041	-1.27426	1.99362e-37
vfu_A00042	-1.58124	1.75684e-42
vfu_A00043	-1.95373	5.15661e-56
vfu_A00046	-1.12528	8.85516e-11
vfu_A00050	-1.33645	2.13706e-23
vfu_A00059	-1.67014	1.80371e-11
vfu_A00064	-2.37688	4.59823e-42
vfu_A00066	-3.43145	1.21704e-32
vfu_A00067	-1.51749	7.08565e-05
vfu_A00068	-2.09129	2.06869e-23
vfu_A00069	-2.32941	1.89706e-95
vfu_A00083	-1.19449	8.25333e-26
vfu_A00085	-1.85379	1.18374e-10
vfu_A00088	-1.64004	4.06223e-22
vfu_A00091	-1.32849	2.86619e-09
vfu_A00130	-1.84805	3.47986e-05
vfu_A00131	-1.21485	2.71716e-08
vfu_A00132	-1.15571	1.73134e-13
vfu_A00155	-1.28997	0.000130705
vfu_A00247	-1.29016	3.27814e-39
vfu_A00261	-1.70529	8.63916e-14
vfu_A00282	-1.54038	3.70621e-34
vfu_A00288	-1.37354	1.30029e-46
vfu_A00290	-1.80786	3.35617e-22
vfu_A00291	-1.31883	4.62594e-39
vfu_A00292	-1.35239	5.91675e-34
vfu_A00301	-1.26183	2.78679e-08
vfu_A00303	-1.07753	2.18636e-18
vfu_A00318	-1.78029	1.70084e-08
vfu_A00319	-1.46171	3.07524e-46
vfu_A00335	-1.82897	8.41449e-05
vfu_A00336	-2.85176	1.18594e-36
vfu_A00338	-2.04388	2.05632e-08
vfu_A00357	-1.62045	4.23972e-28
vfu_A00358	-2.32041	2.53153e-102
vfu_A00361	-1.10318	0.0052676
vfu_A00384	-2.08563	4.13303e-55
vfu_A00385	-1.68361	9.06104e-07
vfu_A00391	-1.35484	1.29665e-18
vfu_A00425	-1.15898	1.80605e-27
vfu_A00427	-1.07178	2.56596e-07
vfu_A00429	-1.08373	1.07e-21
vfu_A00459	-1.09758	2.3245e-05
vfu_A00462	-1.04789	5.23142e-06
vfu_A00482	-1.13557	1.00545e-27
vfu_A00494	-1.85747	2.28248e-43
vfu_A00495	-1.66326	2.55325e-24
vfu_A00498	-3.44511	1.05632e-57
vfu_A00499	-1.49995	1.03699e-64
vfu_A00527	-1.80535	1.15994e-39
vfu_A00546	-1.50966	1.22994e-11
vfu_A00549	-1.24234	0.0367779
vfu_A00552	-1.59443	6.21213e-16
vfu_A00584	-1.26433	6.69148e-27
vfu_A00585	-1.93589	0.0326083
vfu_A00587	-1.21034	5.58426e-15
vfu_A00634	-1.29998	1.52316e-14
vfu_A00648	-1.30703	3.80688e-54
vfu_A00661	-1.49133	2.91969e-09
vfu_A00713	-1.36494	1.52254e-12
vfu_A00718	-1.21595	4.11517e-15
vfu_A00751	-1.12099	8.41396e-34
vfu_A00752	-2.13556	6.66047e-72
vfu_A00761	-1.02765	2.8183e-30
vfu_A00794	-1.00883	0.0019093
vfu_A00805	-1.56023	4.32752e-20
vfu_A00806	-1.56114	6.29875e-47
vfu_A00807	-1.57839	4.02771e-49
vfu_A00808	-1.97486	2.57723e-85
vfu_A00812	-1.75198	6.71971e-76
vfu_A00813	-1.36631	9.57381e-30
vfu_A00814	-1.74345	4.95965e-42
vfu_A00823	-1.58455	8.77653e-05
vfu_A00827	-1.4303	0.000104895
vfu_A00845	-1.13356	4.59592e-39
vfu_A00851	-2.37201	2.18203e-88
vfu_A00852	-2.41141	1.89762e-73
vfu_A00855	-1.38191	4.64076e-24
vfu_A00873	-1.1816	1.03973e-12
vfu_A00883	-1.44287	1.7781e-30
vfu_A00894	-2.07984	3.57706e-47
vfu_A00901	-2.6956	6.2561e-06
vfu_A00902	-1.16548	1.77828e-08
vfu_A00928	-1.18239	3.26135e-55
vfu_A00937	-1.7421	1.07636e-10
vfu_A00938	-1.13136	8.92531e-12
vfu_A00944	-1.21563	3.82971e-40
vfu_A00959	-1.03878	1.79378e-10
vfu_A00962	-1.35409	1.52461e-51
vfu_A00963	-1.55471	1.11647e-52
vfu_A00965	-4.64183	9.04065e-32
vfu_A00978	-1.28385	7.27418e-12
vfu_A00986	-1.17371	0.00142102
vfu_A01003	-1.22534	1.87802e-19
vfu_A01004	-1.60713	3.96622e-46
vfu_A01031	-1.49197	1.15382e-20
vfu_A01032	-1.23914	2.8324e-17
vfu_A01033	-1.1501	3.07857e-29
vfu_A01052	-2.06136	1.63342e-53
vfu_A01053	-1.59714	6.59032e-35
vfu_A01062	-1.518	3.51247e-25
vfu_A01063	-1.55344	1.10024e-34
vfu_A01065	-1.21542	0.000227594
vfu_A01066	-1.21064	7.92815e-17
vfu_A01069	-1.50406	3.95699e-62
vfu_A01070	-1.75094	4.87908e-68
vfu_A01071	-1.68945	3.68509e-22
vfu_A01072	-1.02014	1.98226e-13
vfu_A01074	-1.08674	6.05716e-07
vfu_A01099	-1.61012	3.72674e-39
vfu_A01100	-1.82274	3.40988e-52
vfu_A01107	-1.02111	0.00236541
vfu_A01109	-1.33001	6.81362e-33
vfu_A01113	-1.53279	2.42327e-13
vfu_A01115	-1.05068	8.88949e-08
vfu_A01116	-1.30447	3.36687e-07
vfu_A01118	-1.05393	9.41728e-23
vfu_A01121	-1.43898	4.09694e-14
vfu_A01122	-1.78845	2.57506e-18
vfu_A01123	-1.71402	2.28433e-44
vfu_A01124	-1.87854	1.9745e-99
vfu_A01125	-1.12015	3.08084e-09
vfu_A01126	-1.4532	1.47338e-18
vfu_A01127	-1.47372	1.98191e-17
vfu_A01129	-1.16031	7.86044e-11
vfu_A01130	-1.45222	5.34268e-29
vfu_A01131	-1.65042	3.57442e-26
vfu_A01132	-2.11542	3.77294e-94
vfu_A01134	-3.7395	2.37062e-263
vfu_A01135	-1.70813	5.56533e-44
vfu_A01141	-1.09913	8.10599e-14
vfu_A01148	-1.01486	4.09865e-15
vfu_A01150	-1.13164	5.34424e-12
vfu_A01158	-1.10945	7.47109e-32
vfu_A01159	-1.13739	6.63893e-07
vfu_A01178	-2.34214	1.43326e-26
vfu_A01180	-3.44963	1.86346e-218
vfu_A01181	-2.34029	6.65468e-153
vfu_A01182	-1.21781	7.6371e-38
vfu_A01183	-1.46212	9.96403e-60
vfu_A01185	-1.48776	2.53249e-17
vfu_A01186	-1.19883	4.31065e-33
vfu_A01189	-1.55928	0.0211307
vfu_A01191	-1.09763	1.62121e-15
vfu_A01196	-1.04226	1.92773e-06
vfu_A01207	-1.25762	9.5951e-08
vfu_A01215	-1.00885	6.66407e-16
vfu_A01216	-1.00866	1.86953e-15
vfu_A01218	-1.36627	9.11306e-08
vfu_A01229	-1.92015	1.52685e-102
vfu_A01230	-1.48248	4.46815e-41
vfu_A01231	-1.71296	9.81655e-42
vfu_A01232	-1.01992	2.34374e-35
vfu_A01249	-1.38192	2.79918e-08
vfu_A01251	-1.60495	2.42013e-41
vfu_A01252	-1.96847	1.73891e-42
vfu_A01253	-1.82322	1.62517e-37
vfu_A01254	-1.07104	1.09777e-06
vfu_A01255	-1.36862	7.63812e-19
vfu_A01264	-1.36005	1.16125e-09
vfu_A01272	-2.11975	1.86853e-21
vfu_A01273	-2.80077	7.32091e-25
vfu_A01298	-1.20532	2.7482e-17
vfu_A01300	-1.22367	8.29635e-45
vfu_A01303	-1.86965	6.50267e-65
vfu_A01304	-2.31498	0.0452492
vfu_A01310	-1.51802	2.96885e-60
vfu_A01325	-1.51256	2.51822e-22
vfu_A01326	-1.13126	6.43545e-12
vfu_A01330	-1.3847	8.80728e-17
vfu_A01345	-1.29502	2.45619e-14
vfu_A01347	-1.14135	6.37642e-07
vfu_A01418	-1.07248	2.17772e-12
vfu_A01421	-1.73289	8.64147e-32
vfu_A01426	-1.29573	4.71426e-10
vfu_A01529	-1.21077	0.00383873
vfu_A01533	-1.38897	3.62092e-47
vfu_A01534	-2.12367	1.40974e-47
vfu_A01535	-1.69583	2.44624e-22
vfu_A01536	-1.59289	1.51677e-14
vfu_A01537	-1.34374	1.32199e-13
vfu_A01544	-1.13343	1.13237e-18
vfu_A01605	-1.14178	1.00945e-09
vfu_A01612	-1.12903	0.0247625
vfu_A01622	-2.34885	6.83755e-79
vfu_A01653	-1.20203	0.00161316
vfu_A01679	-1.60734	1.72852e-17
vfu_A01690	-2.48787	0.000429334
vfu_A01692	-1.06575	0.00227611
vfu_A01696	-1.23557	3.91261e-10
vfu_A01706	-2.20403	4.67868e-34
vfu_A01724	-2.82015	1.01208e-203
vfu_A01725	-1.64225	4.03788e-35
vfu_A01727	-1.27225	1.13973e-16
vfu_A01738	-1.28189	1.38729e-19
vfu_A01739	-1.39985	2.00899e-44
vfu_A01741	-1.01916	7.4337e-07
vfu_A01742	-1.14986	3.85402e-45
vfu_A01753	-1.17134	0.0108836
vfu_A01760	-1.37941	2.60404e-08
vfu_A01762	-1.76947	8.3921e-63
vfu_A01769	-1.54576	1.04042e-46
vfu_A01770	-2.27363	7.69319e-69
vfu_A01771	-2.04873	3.31044e-09
vfu_A01807	-2.09642	7.9132e-33
vfu_A01808	-3.12783	9.5344e-22
vfu_A01809	-3.4463	6.3144e-124
vfu_A01827	-1.31499	1.66789e-19
vfu_A01831	-1.03127	1.15749e-08
vfu_A01860	-2.00408	5.58383e-58
vfu_A01866	-1.19724	1.42301e-13
vfu_A01872	-1.45639	4.41715e-12
vfu_A01879	-1.00577	0.0284134
vfu_A01880	-1.11627	0.000805125
vfu_A01888	-1.24984	1.50009e-09
vfu_A01889	-2.06265	1.36141e-50
vfu_A01890	-1.97208	7.73528e-42
vfu_A01891	-2.13138	1.79834e-46
vfu_A01892	-1.68486	8.51333e-23
vfu_A01893	-1.75342	4.3626e-25
vfu_A01894	-1.90933	8.18898e-43
vfu_A01898	-1.59814	9.52842e-17
vfu_A01899	-1.20923	3.34364e-41
vfu_A01904	-1.15269	4.37876e-10
vfu_A01907	-1.46451	4.69462e-35
vfu_A01908	-2.153	6.57287e-106
vfu_A01919	-3.20758	7.89296e-05
vfu_A01920	-1.05268	6.21727e-10
vfu_A01923	-1.56674	8.08097e-11
vfu_A01929	-1.23573	2.04102e-23
vfu_A01930	-1.49021	1.99535e-31
vfu_A01936	-1.0178	1.21704e-32
vfu_A01937	-1.10626	2.49067e-22
vfu_A01945	-1.26202	2.1872e-07
vfu_A01948	-1.18296	5.54874e-15
vfu_A01954	-1.46408	0.00647056
vfu_A01962	-1.02903	0.000116179
vfu_A01978	-2.24249	1.02238e-20
vfu_A01995	-1.17231	1.05558e-05
vfu_A01999	-1.22553	4.14399e-09
vfu_A02006	-1.54347	9.67572e-37
vfu_A02007	-1.71504	6.45722e-25
vfu_A02008	-1.15926	4.34421e-08
vfu_A02027	-1.78955	0.00251166
vfu_A02034	-1.0113	6.20879e-09
vfu_A02037	-1.49185	1.03113e-22
vfu_A02100	-1.21863	1.13208e-11
vfu_A02107	-1.70647	1.98892e-39
vfu_A02124	-1.6377	8.08416e-19
vfu_A02130	-1.68609	2.54595e-28
vfu_A02132	-1.03862	7.10521e-05
vfu_A02139	-1.87744	7.69376e-54
vfu_A02143	-1.4143	5.14521e-30
vfu_A02192	-1.14623	2.79293e-05
vfu_A02196	-1.59129	5.07565e-26
vfu_A02224	-1.62088	2.22166e-49
vfu_A02227	-1.08709	0.0217962
vfu_A02228	-1.17442	1.66838e-05
vfu_A02290	-2.01938	4.20201e-75
vfu_A02291	-1.19328	5.24701e-30
vfu_A02297	-1.18349	1.46491e-20
vfu_A02298	-1.30043	5.84142e-07
vfu_A02300	-1.41716	1.8829e-18
vfu_A02301	-2.18157	7.43182e-13
vfu_A02302	-1.2839	2.57319e-15
vfu_A02305	-1.33993	7.91906e-18
vfu_A02306	-1.09611	8.90453e-23
vfu_A02307	-1.02995	6.2107e-11
vfu_A02313	-1.64266	3.44185e-64
vfu_A02314	-2.45378	1.59449e-52
vfu_A02323	-1.32907	7.43067e-11
vfu_A02338	-1.2946	1.73242e-08
vfu_A02357	-1.30052	3.44137e-28
vfu_A02364	-1.43015	2.23198e-34
vfu_A02366	-1.48551	1.21498e-15
vfu_A02367	-1.70121	4.74993e-22
vfu_A02368	-1.2105	1.61872e-31
vfu_A02369	-1.32092	1.08575e-26
vfu_A02382	-1.05098	2.0265e-35
vfu_A02405	-1.34004	3.82494e-08
vfu_A02409	-1.28906	2.02265e-32
vfu_A02412	-1.20323	3.74717e-24
vfu_A02417	-1.28359	3.93449e-27
vfu_A02426	-1.26801	1.78532e-38
vfu_A02427	-1.57898	1.26142e-17
vfu_A02430	-1.20187	1.19403e-28
vfu_A02431	-1.04179	1.42046e-30
vfu_A02434	-1.26545	3.33951e-09
vfu_A02435	-2.92729	1.45553e-26
vfu_A02436	-3.3328	8.604e-38
vfu_A02440	-1.38256	9.20694e-21
vfu_A02458	-1.11152	8.54851e-13
vfu_A02462	-1.02319	9.1319e-15
vfu_A02470	-1.41851	0.0401907
vfu_A02485	-2.49759	5.29582e-09
vfu_A02492	-3.82942	4.88735e-41
vfu_A02540	-1.30313	0.0179748
vfu_A02553	-1.39364	2.11069e-27
vfu_A02556	-3.54472	0.000163563
vfu_A02564	-1.01025	1.42943e-18
vfu_A02572	-1.31484	0.000126102
vfu_A02576	-1.15889	0.000648737
vfu_A02580	-1.26551	4.87584e-06
vfu_A02595	-1.16998	6.65905e-10
vfu_A02596	-1.57955	4.02908e-27
vfu_A02601	-1.20234	3.44816e-34
vfu_A02609	-1.69804	3.49675e-05
vfu_A02614	-1.56862	3.33978e-44
vfu_A02640	-1.91209	8.28484e-57
vfu_A02645	-1.90948	1.87138e-24
vfu_A02656	-2.00886	1.95195e-09
vfu_A02659	-1.50222	3.44336e-11
vfu_A02666	-1.39949	4.23794e-05
vfu_A02691	-1.15904	1.7918e-19
vfu_A02692	-1.08018	7.64568e-16
vfu_A02729	-1.33846	7.6815e-18
vfu_A02743	-2.31299	1.75287e-138
vfu_A02744	-1.64921	7.438e-17
vfu_A02745	-1.32755	5.91675e-34
vfu_A02778	-1.47743	3.88823e-28
vfu_A02784	-1.36662	9.17802e-09
vfu_A02787	-1.34657	3.82456e-36
vfu_A02788	-1.64245	1.19421e-28
vfu_A02790	-1.50736	1.18263e-24
vfu_A02797	-1.41094	8.91219e-14
vfu_A02799	-1.50879	1.19569e-49
vfu_A02800	-1.86051	5.66509e-66
vfu_A02822	-2.69357	4.07722e-73
vfu_A02847	-1.07196	0.0117654
vfu_A02866	-1.73222	1.33279e-05
vfu_A02872	-1.13427	2.96361e-45
vfu_A02874	-1.29308	2.74813e-29
vfu_A02879	-1.14197	9.15058e-21
vfu_A02881	-1.06624	5.30887e-12
vfu_A02883	-1.29893	3.37082e-37
vfu_A02889	-2.92862	0.0138
vfu_A02896	-1.34048	1.32868e-22
vfu_A02897	-1.78511	1.09814e-85
vfu_A02901	-1.23423	5.25805e-33
vfu_A02927	-1.28211	4.68561e-55
vfu_A02949	-1.48088	1.2614e-55
vfu_A02950	-1.96407	1.9926e-70
vfu_A02951	-1.09795	4.17449e-22
vfu_A02957	-1.62795	8.69877e-33
vfu_A02958	-1.02928	1.46074e-22
vfu_A02959	-1.05221	7.32537e-30
vfu_A02965	-8.98734	5.33234e-13
vfu_A03034	-1.25623	1.40328e-22
vfu_A03042	-1.0157	4.44771e-09
vfu_A03079	-1.58759	8.16403e-14
vfu_A03080	-1.44741	1.91788e-35
vfu_A03084	-1.37745	1.88681e-37
vfu_A03086	-1.40045	1.35995e-48
vfu_A03093	-1.70697	5.78112e-13
vfu_A03120	-1.02996	2.4983e-15
vfu_A03122	-1.04725	5.47541e-22
vfu_A03126	-1.9577	1.02811e-51
vfu_A03139	-1.05185	3.99158e-06
vfu_A03149	-1.07989	2.95687e-18
vfu_A03150	-1.23974	0.0023549
vfu_A03151	-1.37996	1.25887e-16
vfu_A03152	-1.0545	1.22528e-13
vfu_A03153	-1.19697	1.12795e-13
vfu_B00012	-1.08442	0.00110015
vfu_B00027	-1.16942	0.00527122
vfu_B00034	-4.25085	1.03523e-54
vfu_B00040	-1.48057	7.3133e-43
vfu_B00067	-1.1624	0.000147281
vfu_B00078	-1.31954	0.000542657
vfu_B00084	-1.63717	1.45909e-05
vfu_B00107	-1.11961	7.63812e-19
vfu_B00112	-2.8268	4.07593e-19
vfu_B00143	-1.74828	5.92257e-22
vfu_B00148	-1.32036	4.32536e-17
vfu_B00153	-1.10925	0.000131965
vfu_B00159	-1.23294	0.000280279
vfu_B00162	-2.74786	1.39164e-65
vfu_B00207	-2.5931	1.17358e-61
vfu_B00224	-1.50503	0.000392671
vfu_B00225	-1.58225	6.50443e-09
vfu_B00236	-1.01593	3.71524e-07
vfu_B00237	-2.6464	1.59436e-51
vfu_B00244	-1.74605	1.53238e-30
vfu_B00281	-1.26621	2.6098e-18
vfu_B00299	-2.74776	3.35431e-43
vfu_B00305	-1.65271	6.69433e-17
vfu_B00306	-1.8375	9.58938e-48
vfu_B00341	-2.05801	5.36607e-44
vfu_B00342	-1.40182	1.4081e-09
vfu_B00356	-1.32893	4.08786e-07
vfu_B00359	-1.27187	0.00869631
vfu_B00390	-1.4596	2.75648e-18
vfu_B00427	-1.363	0.00231774
vfu_B00471	-1.31918	3.37047e-09
vfu_B00508	-1.97969	0.0102293
vfu_B00509	-1.02097	1.74332e-11
vfu_B00522	-2.71211	1.57698e-128
vfu_B00524	-1.86569	1.42943e-18
vfu_B00553	-1.99483	1.09777e-06
vfu_B00600	-1.22348	2.37037e-05
vfu_B00616	-1.14651	1.23885e-11
vfu_B00617	-1.16902	2.61805e-21
vfu_B00635	-1.39607	3.29131e-13
vfu_B00636	-1.25638	5.31035e-12
vfu_B00649	-2.10041	4.79295e-08
vfu_B00650	-2.18356	4.89922e-46
vfu_B00651	-1.51254	6.94561e-38
vfu_B00660	-1.12794	2.65439e-16
vfu_B00672	-1.31289	8.53734e-05
vfu_B00673	-1.18832	2.99462e-17
vfu_B00674	-4.01841	0.000106803
vfu_B00675	-1.76851	7.7552e-23
vfu_B00692	-1.96225	2.09167e-64
vfu_B00721	-1.69544	9.02082e-09
vfu_B00726	-1.13586	0.0063503
vfu_B00727	-2.78371	6.53594e-88
vfu_B00730	-2.02169	2.39151e-21
vfu_B00753	-1.1014	0.00107759
vfu_B00803	-2.19474	3.81057e-07
vfu_B00810	-1.02233	1.53594e-22
vfu_B00814	-2.41513	3.45384e-52
vfu_B00815	-1.71257	3.06428e-30
vfu_B00828	-1.49325	1.46112e-09
vfu_B00859	-1.90033	1.19706e-78
vfu_B00869	-1.15983	0.000592017
vfu_B00965	-1.07931	3.01986e-18
vfu_B00966	-1.35115	1.6381e-39
vfu_B00967	-2.55712	7.1708e-104
vfu_B00969	-1.70081	6.88157e-59
vfu_B00992	-1.1855	0.0462892
vfu_B00994	-1.38779	7.45522e-18
vfu_B00999	-1.00718	0.0496466
vfu_B01005	-1.86533	2.42469e-28
vfu_B01035	-1.08402	1.77658e-27
vfu_B01042	-1.37152	6.09791e-15
vfu_B01043	-1.30062	7.16637e-23
vfu_B01044	-1.38241	1.69296e-25
vfu_B01050	-1.18874	2.87416e-15
vfu_B01051	-1.118	9.69355e-07
vfu_B01058	-1.48762	0.0252065
vfu_B01060	-1.22549	2.00499e-23
vfu_B01062	-1.22009	2.08713e-09
vfu_B01068	-1.67467	7.5572e-40
vfu_B01079	-1.13396	1.38648e-05
vfu_B01081	-1.43028	3.31331e-20
vfu_B01084	-1.72243	2.17308e-09
vfu_B01120	-1.47571	3.55252e-08
vfu_B01123	-1.79478	2.21391e-28
vfu_B01144	-1.01613	0.0199264
vfu_B01204	-1.45339	2.47916e-31
vfu_B01205	-2.74999	1.18877e-192
vfu_B01266	-1.14814	1.23851e-09
vfu_B01275	-1.32852	5.68528e-17
vfu_B01301	-1.42111	5.9412e-40
vfu_B01361	-1.19493	3.47296e-20
vfu_B01364	-2.18542	5.22153e-95
vfu_B01365	-1.33099	5.35692e-14
vfu_B01366	-1.32221	2.10001e-30
vfu_B01382	-1.1935	3.5597e-06
vfu_B01398	-1.13274	2.32925e-09
vfu_B01407	-2.10565	1.59012e-12
vfu_B01408	-1.35772	6.4812e-13
vfu_B01416	-1.97782	1.16935e-104
vfu_B01421	-1.07143	6.48281e-11
vfu_B01465	-1.32061	2.66001e-14
vfu_B01490	-1.14876	4.65567e-07
vfu_B01498	-1.97261	6.99346e-47
vfu_B01510	-1.00718	3.53203e-07

## Sheet: ∆luxP∆asrR VS ∆luxP 
Data S1 Genes upregulated and downregulated in ΔluxPΔluxS or ΔluxPΔasrR compared to ΔluxP based on RNA-Seq (n = 3 biological replicates)
Feature ID	log2 fold change	p-value
Genes upregulated in ΔluxPΔasrR compared with ΔluxP (713)
vfu_A00037	1.29656	9.60836e-23
vfu_A00076	1.06781	0.0496919
vfu_A00077	1.3444	1.63817e-06
vfu_A00086	1.33453	2.62269e-09
vfu_A00087	1.61139	1.1236e-23
vfu_A00093	1.29188	5.41234e-05
vfu_A00094	1.36036	4.77485e-09
vfu_A00156	1.81462	0.000555766
vfu_A00212	1.83427	2.78925e-14
vfu_A00213	1.37968	6.4958e-06
vfu_A00214	1.86883	5.98727e-09
vfu_A00216	1.60199	2.09025e-10
vfu_A00227	1.46694	0.000372372
vfu_A00228	1.74172	8.04058e-05
vfu_A00229	1.49696	0.00589835
vfu_A00234	1.3704	0.0155194
vfu_A00235	1.72276	5.13314e-12
vfu_A00239	1.59238	3.99053e-06
vfu_A00240	1.71594	0.00134681
vfu_A00241	1.19894	1.19051e-05
vfu_A00270	1.22508	9.96816e-05
vfu_A00271	1.11647	0.000154646
vfu_A00277	1.03177	0.00108826
vfu_A00286	1.49368	4.70211e-07
vfu_A00297	1.08376	0.00516709
vfu_A00298	1.48155	2.95395e-05
vfu_A00309	1.69396	0.00261562
vfu_A00323	1.47435	0.000642245
vfu_A00324	2.65971	4.36271e-06
vfu_A00325	1.82214	0.000265009
vfu_A00326	1.30382	0.00352004
vfu_A00327	1.56488	2.29987e-07
vfu_A00328	1.43977	1.16677e-05
vfu_A00330	1.42082	3.37138e-07
vfu_A00343	1.05043	5.03272e-15
vfu_A00345	1.12499	0.00123473
vfu_A00348	1.11138	9.15495e-17
vfu_A00350	1.21781	4.67279e-21
vfu_A00351	1.4537	5.86593e-21
vfu_A00353	1.12848	0.000652413
vfu_A00369	1.2988	5.30145e-06
vfu_A00372	1.47049	7.59508e-05
vfu_A00373	1.17779	5.24311e-05
vfu_A00375	1.62139	4.77782e-09
vfu_A00376	1.82195	3.93306e-06
vfu_A00377	1.4614	3.09401e-07
vfu_A00378	2.03192	5.6605e-29
vfu_A00381	2.22871	4.1324e-14
vfu_A00395	1.43772	2.20818e-06
vfu_A00396	1.73103	2.99027e-08
vfu_A00397	1.52237	1.41099e-06
vfu_A00398	1.45972	8.76499e-06
vfu_A00399	1.52097	5.7565e-05
vfu_A00400	1.65456	6.62487e-07
vfu_A00401	1.24572	0.000280121
vfu_A00402	1.69792	8.48532e-10
vfu_A00403	2.01003	1.96076e-05
vfu_A00404	1.98314	8.8896e-11
vfu_A00422	1.42969	0.0340221
vfu_A00452	1.25546	4.05696e-05
vfu_A00454	1.59008	9.24405e-09
vfu_A00480	1.92168	9.06564e-09
vfu_A00481	1.45072	2.56239e-13
vfu_A00487	1.78819	3.89575e-05
vfu_A00513	1.04226	1.76232e-05
vfu_A00517	1.30987	9.93619e-06
vfu_A00519	1.02228	4.95651e-06
vfu_A00520	1.68485	0.00787499
vfu_A00525	1.47654	6.49633e-05
vfu_A00526	1.03932	0.00238065
vfu_A00533	1.46026	1.22805e-11
vfu_A00534	2.12881	7.76792e-06
vfu_A00535	1.7051	4.76591e-09
vfu_A00538	1.11041	8.06406e-09
vfu_A00548	1.14028	0.00364599
vfu_A00551	1.03511	1.71637e-10
vfu_A00553	1.21584	1.84795e-08
vfu_A00558	1.76711	3.87045e-12
vfu_A00559	1.60276	9.39009e-12
vfu_A00561	2.35896	3.24985e-27
vfu_A00562	2.22269	1.94532e-24
vfu_A00563	2.49772	9.1463e-44
vfu_A00565	1.6612	6.77566e-12
vfu_A00574	1.42048	0.00190177
vfu_A00602	1.46136	2.42701e-22
vfu_A00610	1.07954	4.67132e-13
vfu_A00618	1.36769	1.11761e-22
vfu_A00630	1.77515	0.00636615
vfu_A00631	1.19284	0.0113668
vfu_A00632	1.64181	0.00982584
vfu_A00633	1.31298	3.2828e-07
vfu_A00642	1.21089	1.53411e-06
vfu_A00700	1.18856	0.000572764
vfu_A00703	1.82056	1.58785e-11
vfu_A00704	1.70177	7.80371e-08
vfu_A00705	1.88547	1.55339e-05
vfu_A00709	1.07676	8.67858e-05
vfu_A00710	1.17427	0.0047491
vfu_A00716	1.17065	2.78928e-12
vfu_A00724	1.12895	7.74594e-06
vfu_A00725	1.22209	0.00387581
vfu_A00749	1.06793	3.40376e-05
vfu_A00811	1.5345	0.00157222
vfu_A00838	1.71831	6.59512e-07
vfu_A00870	1.67992	2.12296e-06
vfu_A00871	1.35684	1.41099e-06
vfu_A00879	1.2925	1.86258e-11
vfu_A00880	1.16211	1.01676e-14
vfu_A00881	1.56817	1.66174e-27
vfu_A00888	1.09943	3.24669e-05
vfu_A00906	1.45191	3.45463e-07
vfu_A00907	1.44349	7.58724e-11
vfu_A00908	1.03963	1.08997e-05
vfu_A00909	1.66959	3.91013e-05
vfu_A00910	1.47482	6.81371e-07
vfu_A00911	1.73018	9.31479e-06
vfu_A00912	1.10433	0.0028468
vfu_A00913	1.01483	0.00626077
vfu_A00914	1.0861	0.00655826
vfu_A00948	1.12611	3.17278e-07
vfu_A00956	1.10721	5.9643e-16
vfu_A00974	1.3239	1.79044e-05
vfu_A00991	1.02724	3.7473e-05
vfu_A01009	1.22383	3.26551e-20
vfu_A01010	1.51184	0.000142388
vfu_A01011	1.59824	0.00850234
vfu_A01013	1.06903	0.0112425
vfu_A01014	1.09068	0.00131868
vfu_A01048	1.11103	2.76395e-06
vfu_A01051	1.10944	5.97527e-05
vfu_A01170	1.1624	3.26231e-05
vfu_A01173	1.09495	0.000100467
vfu_A01174	1.22862	1.38774e-05
vfu_A01193	1.06817	2.1882e-06
vfu_A01235	1.62816	1.05505e-37
vfu_A01236	1.0733	1.53203e-14
vfu_A01237	1.42525	7.23193e-21
vfu_A01267	1.40687	1.42631e-19
vfu_A01268	1.13983	1.68471e-06
vfu_A01269	1.51753	1.6627e-13
vfu_A01270	1.17039	2.51708e-11
vfu_A01274	1.26336	7.59681e-18
vfu_A01286	1.09562	4.181e-05
vfu_A01324	1.06186	8.68446e-10
vfu_A01327	1.64882	1.2048e-13
vfu_A01328	1.25292	2.04084e-06
vfu_A01343	1.56735	5.33718e-14
vfu_A01344	1.64172	1.72309e-11
vfu_A01348	2.22373	2.14157e-41
vfu_A01350	1.84092	1.7779e-11
vfu_A01351	1.54317	0.00126495
vfu_A01352	1.48494	0.00737995
vfu_A01357	1.59321	0.0327017
vfu_A01358	1.45187	0.00271349
vfu_A01359	1.89191	6.46893e-08
vfu_A01360	1.55114	0.000140693
vfu_A01361	2.39706	1.09337e-08
vfu_A01362	1.38552	0.00271349
vfu_A01363	1.77049	4.38765e-08
vfu_A01364	1.95585	0.000792072
vfu_A01365	1.79016	1.47398e-07
vfu_A01366	1.52365	0.000137915
vfu_A01367	2.11429	8.6457e-09
vfu_A01372	1.22694	0.0144856
vfu_A01373	1.71513	3.95313e-06
vfu_A01375	1.38192	0.000145127
vfu_A01384	1.33076	0.00141138
vfu_A01385	1.40714	0.00128049
vfu_A01386	1.6003	0.000753513
vfu_A01387	1.52747	0.0109666
vfu_A01388	1.67953	0.00149927
vfu_A01391	2.01792	2.25056e-10
vfu_A01393	1.11746	0.00106306
vfu_A01394	1.71695	4.38996e-10
vfu_A01395	2.04914	6.62127e-07
vfu_A01396	1.13122	0.0151432
vfu_A01398	1.73604	0.000396734
vfu_A01399	2.14361	0.0280034
vfu_A01400	1.18462	0.00470362
vfu_A01402	2.17328	3.08422e-07
vfu_A01403	1.76586	3.74952e-08
vfu_A01404	2.04033	0.0313941
vfu_A01405	1.92788	1.31782e-11
vfu_A01406	1.58132	0.000545853
vfu_A01407	1.48741	0.000755763
vfu_A01408	1.1546	9.14564e-05
vfu_A01432	1.39906	0.0170114
vfu_A01433	1.74768	2.58871e-10
vfu_A01434	1.86099	2.76244e-10
vfu_A01435	1.65375	1.75078e-07
vfu_A01440	1.69497	1.35695e-05
vfu_A01447	3.79471	2.46901e-75
vfu_A01448	3.79326	4.47557e-38
vfu_A01449	5.56413	1.88046e-239
vfu_A01455	1.10512	0.000463538
vfu_A01467	1.64684	5.39602e-05
vfu_A01468	1.50078	7.92508e-08
vfu_A01469	1.8291	1.20455e-06
vfu_A01470	1.19839	0.00186244
vfu_A01471	1.74411	0.00012126
vfu_A01473	1.70857	2.35471e-11
vfu_A01474	1.64769	5.11452e-06
vfu_A01475	1.44718	1.25367e-06
vfu_A01477	1.21226	0.000277012
vfu_A01478	1.6595	0.000927659
vfu_A01479	1.63122	3.05243e-05
vfu_A01480	1.61723	0.0331764
vfu_A01483	2.38213	0.0146911
vfu_A01486	1.65368	4.89404e-08
vfu_A01494	1.6008	4.98804e-05
vfu_A01495	1.36879	0.00132087
vfu_A01496	2.01978	2.27298e-08
vfu_A01498	1.59287	0.0426719
vfu_A01502	1.51216	0.00141483
vfu_A01503	1.22171	0.00948078
vfu_A01504	1.04829	2.90154e-05
vfu_A01505	1.44791	1.43555e-07
vfu_A01507	1.11172	8.91765e-06
vfu_A01508	1.26828	4.95248e-05
vfu_A01517	1.36878	9.27181e-09
vfu_A01518	1.18556	0.000538084
vfu_A01556	1.52492	4.38765e-08
vfu_A01557	1.31388	0.000453415
vfu_A01559	1.71611	0.0053806
vfu_A01561	1.96536	3.76054e-07
vfu_A01562	1.65708	2.83341e-05
vfu_A01563	1.66563	0.000167059
vfu_A01564	1.50344	1.45593e-07
vfu_A01565	2.62885	0.0227277
vfu_A01566	1.07693	6.63786e-05
vfu_A01569	1.64264	1.59237e-07
vfu_A01573	1.75981	1.08948e-25
vfu_A01602	1.23699	0.00141016
vfu_A01603	1.14251	1.82621e-05
vfu_A01647	1.31847	0.000367016
vfu_A01648	1.13772	1.99951e-06
vfu_A01651	1.67563	4.95677e-06
vfu_A01654	1.18024	0.000468799
vfu_A01665	1.00136	0.000328753
vfu_A01666	1.30493	7.92155e-14
vfu_A01669	1.00251	6.62487e-07
vfu_A01671	1.12909	0.000116425
vfu_A01685	1.03952	0.000169228
vfu_A01698	1.5264	0.000440859
vfu_A01700	1.51169	0.000147566
vfu_A01701	1.62858	6.30033e-07
vfu_A01702	1.49366	4.63598e-06
vfu_A01703	1.11357	0.0123311
vfu_A01720	1.61925	8.79744e-27
vfu_A01731	1.13429	0.00128681
vfu_A01732	1.31756	0.0156237
vfu_A01733	1.41687	3.47949e-08
vfu_A01757	1.38595	1.07676e-05
vfu_A01773	1.13049	3.75482e-06
vfu_A01811	1.55164	0.0121867
vfu_A01817	1.30415	5.67334e-06
vfu_A01836	1.50378	0.00255176
vfu_A01841	1.04727	0.0368316
vfu_A01842	2.21821	5.80197e-07
vfu_A01843	1.45391	0.000131011
vfu_A01851	1.12985	0.00419688
vfu_A01853	1.30662	0.000719115
vfu_A01855	1.33641	0.00218082
vfu_A01856	1.21491	1.44185e-05
vfu_A01863	1.05548	6.01912e-05
vfu_A01885	1.25543	1.29495e-06
vfu_A01886	1.35779	9.55829e-11
vfu_A01887	1.73038	1.02889e-12
vfu_A01952	1.03425	1.44976e-08
vfu_A01957	1.57505	0.00127194
vfu_A01965	1.37179	6.06471e-06
vfu_A01966	1.49031	0.0142488
vfu_A01968	1.28887	0.000952485
vfu_A01970	1.33429	2.67265e-05
vfu_A01971	1.56751	0.000241539
vfu_A01972	1.62196	4.53423e-06
vfu_A01973	1.54951	9.85535e-05
vfu_A01975	1.56909	0.0319548
vfu_A01976	1.54315	0.000227323
vfu_A01977	1.5687	2.10332e-08
vfu_A01980	2.80135	1.72381e-18
vfu_A01989	1.10756	1.67789e-09
vfu_A02015	1.42428	9.80152e-05
vfu_A02016	1.22135	0.0206365
vfu_A02017	1.36185	0.0136954
vfu_A02018	1.40429	0.0131644
vfu_A02021	2.56423	1.84793e-91
vfu_A02026	1.15178	1.73323e-05
vfu_A02039	1.81974	1.2608e-08
vfu_A02042	1.22086	0.00087547
vfu_A02045	2.14161	3.11934e-08
vfu_A02046	1.67494	7.72089e-08
vfu_A02048	1.3698	1.7467e-08
vfu_A02049	1.76549	1.06618e-05
vfu_A02050	1.74572	1.01175e-07
vfu_A02051	1.76117	2.35494e-12
vfu_A02052	1.35063	2.9548e-08
vfu_A02055	1.6667	0.0394046
vfu_A02057	1.72534	5.11452e-06
vfu_A02059	1.2827	1.54434e-05
vfu_A02060	2.28185	1.23508e-09
vfu_A02061	1.61879	5.07308e-08
vfu_A02062	1.61183	0.0176132
vfu_A02063	1.75197	3.47027e-10
vfu_A02064	1.29991	4.47779e-06
vfu_A02071	1.18278	0.00234363
vfu_A02072	1.4105	2.8341e-05
vfu_A02073	1.06159	0.000440859
vfu_A02133	1.70001	1.91942e-28
vfu_A02152	1.5288	2.71919e-07
vfu_A02153	1.66898	1.50121e-08
vfu_A02154	2.93218	3.74619e-49
vfu_A02155	3.25792	1.15329e-63
vfu_A02168	1.54854	2.88384e-06
vfu_A02169	1.50338	6.69389e-05
vfu_A02170	1.52051	1.3813e-05
vfu_A02171	1.16214	0.000446773
vfu_A02172	1.01862	0.000473305
vfu_A02175	1.21617	0.00962552
vfu_A02178	1.84767	3.31235e-06
vfu_A02179	1.69862	3.01483e-08
vfu_A02182	1.01204	0.000147322
vfu_A02190	1.63226	5.16403e-05
vfu_A02219	1.02674	0.0206975
vfu_A02230	1.33524	3.24793e-05
vfu_A02232	1.64528	1.89657e-05
vfu_A02233	1.2449	0.00630734
vfu_A02235	1.88392	0.0471957
vfu_A02236	1.82687	0.00326245
vfu_A02239	1.35487	1.24172e-05
vfu_A02245	1.49166	2.12614e-06
vfu_A02246	1.78244	0.000159255
vfu_A02249	1.6997	1.15364e-05
vfu_A02250	1.02152	0.00215407
vfu_A02251	1.75827	2.39832e-09
vfu_A02253	1.79327	5.29577e-05
vfu_A02254	1.17045	0.00258564
vfu_A02255	1.87357	1.61536e-08
vfu_A02258	1.79373	9.38546e-06
vfu_A02259	1.85904	0.000258005
vfu_A02260	1.54694	0.000630791
vfu_A02261	1.46052	0.00337706
vfu_A02262	1.51572	2.21009e-05
vfu_A02265	2.23915	0.0055752
vfu_A02269	1.30468	0.00504879
vfu_A02271	1.17697	0.0153436
vfu_A02272	1.33886	0.000469754
vfu_A02273	2.03753	1.87378e-05
vfu_A02274	1.85272	1.44253e-06
vfu_A02293	1.41347	3.00451e-05
vfu_A02325	1.67865	7.48433e-06
vfu_A02370	2.23184	1.35327e-49
vfu_A02372	1.09058	8.06639e-14
vfu_A02389	1.23476	1.53711e-05
vfu_A02438	1.12971	0.000148506
vfu_A02449	1.60172	1.00912e-05
vfu_A02450	1.82802	4.34429e-05
vfu_A02451	1.21495	5.87489e-06
vfu_A02454	1.35204	1.01363e-05
vfu_A02455	1.28725	2.38413e-07
vfu_A02464	1.6656	3.42887e-06
vfu_A02526	1.31795	5.73387e-08
vfu_A02571	1.28543	6.25501e-15
vfu_A02584	1.4071	4.108e-08
vfu_A02615	1.41677	5.34598e-17
vfu_A02669	1.60956	3.91531e-14
vfu_A02670	1.58792	4.15258e-14
vfu_A02687	1.04384	0.0336531
vfu_A02727	1.20994	3.19269e-15
vfu_A02728	1.54243	5.03465e-27
vfu_A02748	1.65152	3.26231e-05
vfu_A02749	2.03566	1.77284e-07
vfu_A02750	1.2455	0.026357
vfu_A02751	1.70603	6.02872e-09
vfu_A02752	1.61166	0.00849274
vfu_A02755	1.58704	6.14238e-09
vfu_A02791	2.10035	3.04033e-11
vfu_A02792	1.19825	1.41946e-13
vfu_A02798	1.22934	1.78846e-07
vfu_A02834	1.03929	1.12613e-10
vfu_A02841	2.03494	1.56183e-08
vfu_A02850	1.31719	5.91957e-06
vfu_A02905	1.7347	2.65153e-10
vfu_A02906	2.03725	1.05449e-30
vfu_A02907	1.43781	2.2676e-11
vfu_A02921	1.03127	1.01567e-07
vfu_A02931	1.09719	3.50413e-11
vfu_A02971	1.13519	1.12083e-06
vfu_A02978	1.46488	0.00106605
vfu_A03019	1.89011	1.85878e-15
vfu_A03020	2.20127	7.6313e-06
vfu_A03022	2.14082	1.1491e-16
vfu_A03023	2.77653	1.74576e-41
vfu_A03024	2.26294	4.34052e-33
vfu_A03038	1.75104	6.48476e-09
vfu_A03039	1.73109	4.94084e-06
vfu_A03062	1.8864	6.54433e-06
vfu_A03063	1.34936	0.00112879
vfu_A03096	1.07678	5.20004e-10
vfu_A03105	1.23756	0.000354664
vfu_A03121	1.49878	0.0195772
vfu_B00014	1.60881	0.000169258
vfu_B00017	1.07423	0.00252736
vfu_B00018	1.43574	8.62693e-07
vfu_B00037	1.25398	0.00116101
vfu_B00045	1.2366	0.00314326
vfu_B00102	1.51263	2.42805e-07
vfu_B00103	1.22979	0.00564094
vfu_B00104	1.66852	6.75944e-09
vfu_B00114	1.14686	0.0142575
vfu_B00115	1.47357	1.5991e-07
vfu_B00116	1.6138	8.04441e-06
vfu_B00117	1.84952	1.62159e-05
vfu_B00118	1.57595	8.88125e-05
vfu_B00119	1.36723	0.000274223
vfu_B00121	1.52843	2.78761e-06
vfu_B00134	1.1626	3.74101e-08
vfu_B00135	1.50981	4.3772e-06
vfu_B00142	1.12331	1.19051e-05
vfu_B00165	1.14127	0.000115963
vfu_B00173	1.24121	0.00763835
vfu_B00179	1.1616	8.54341e-05
vfu_B00180	1.30497	9.14564e-05
vfu_B00186	1.27455	0.024433
vfu_B00187	1.43601	7.8089e-06
vfu_B00192	1.10689	0.00286782
vfu_B00193	1.07308	0.00117185
vfu_B00239	1.06087	1.11847e-06
vfu_B00260	1.2675	0.000194247
vfu_B00261	1.01737	0.00253909
vfu_B00283	1.55567	9.08083e-12
vfu_B00284	1.40649	0.000172473
vfu_B00286	2.50823	0.000477611
vfu_B00289	1.66837	2.92534e-09
vfu_B00292	1.10468	0.00190905
vfu_B00320	1.54175	0.000271269
vfu_B00321	1.67097	0.000391699
vfu_B00323	1.7486	8.62564e-06
vfu_B00324	1.61538	3.38601e-10
vfu_B00330	1.29606	8.12373e-08
vfu_B00364	1.14978	0.000642931
vfu_B00369	1.36322	0.0204735
vfu_B00370	1.80256	0.000765032
vfu_B00371	2.80709	0.0112425
vfu_B00375	1.62183	4.14096e-07
vfu_B00378	2.08466	1.37509e-08
vfu_B00379	1.7696	6.86947e-06
vfu_B00380	1.97057	0.000413242
vfu_B00382	1.67116	0.000107511
vfu_B00393	1.01712	6.62813e-05
vfu_B00394	1.88476	9.39009e-12
vfu_B00395	1.39064	0.000368645
vfu_B00396	1.53327	0.000255521
vfu_B00397	2.7129	0.00221045
vfu_B00399	1.27548	0.0197087
vfu_B00401	1.70008	2.89399e-07
vfu_B00402	2.06257	0.017253
vfu_B00406	1.64599	1.8675e-08
vfu_B00431	2.18579	1.329e-36
vfu_B00432	1.84859	3.28878e-17
vfu_B00434	1.35156	0.00613818
vfu_B00435	1.31952	0.000146927
vfu_B00443	1.757	1.41097e-11
vfu_B00445	1.32345	0.000251816
vfu_B00446	1.13272	2.46704e-07
vfu_B00447	2.52631	2.19311e-39
vfu_B00454	1.29262	6.04428e-07
vfu_B00456	1.65783	8.40134e-09
vfu_B00457	1.57392	2.74213e-05
vfu_B00458	1.00787	0.0124107
vfu_B00466	1.36986	3.07149e-05
vfu_B00467	1.60386	1.8747e-06
vfu_B00468	1.75136	8.13914e-07
vfu_B00472	1.45741	9.80409e-05
vfu_B00473	1.9456	2.17741e-08
vfu_B00474	1.77302	7.60134e-09
vfu_B00477	1.04064	0.00517263
vfu_B00491	1.61923	5.14277e-08
vfu_B00492	1.34349	0.00115725
vfu_B00493	1.52341	0.00517071
vfu_B00494	1.32702	0.00127623
vfu_B00495	2.0279	1.342e-07
vfu_B00499	1.64805	7.58792e-10
vfu_B00500	1.67464	8.93751e-05
vfu_B00501	1.37954	0.00148994
vfu_B00514	1.06721	0.00359498
vfu_B00545	1.36707	0.00542513
vfu_B00546	1.43202	0.00131594
vfu_B00547	1.29944	0.000127848
vfu_B00548	1.63477	0.00117681
vfu_B00549	1.25325	0.000804658
vfu_B00564	1.8546	2.30945e-09
vfu_B00581	1.16042	9.05108e-05
vfu_B00584	1.87308	3.09401e-07
vfu_B00585	1.09859	0.00251538
vfu_B00587	1.16775	0.0185277
vfu_B00593	1.07153	1.52628e-05
vfu_B00594	1.68206	7.13233e-06
vfu_B00603	1.00452	0.000871187
vfu_B00604	1.03957	0.0054051
vfu_B00608	1.74973	4.3772e-06
vfu_B00623	2.77461	4.89563e-54
vfu_B00624	2.461	7.07794e-29
vfu_B00625	2.67742	8.44008e-37
vfu_B00626	2.21799	3.67804e-07
vfu_B00631	1.52615	2.59274e-08
vfu_B00640	1.47823	6.81888e-09
vfu_B00641	1.71046	0.0261663
vfu_B00642	1.7174	2.78928e-12
vfu_B00643	1.64271	3.86249e-06
vfu_B00645	1.19471	8.56982e-05
vfu_B00648	1.01799	0.000426236
vfu_B00656	1.56063	7.9347e-05
vfu_B00658	1.29104	1.01801e-05
vfu_B00682	1.43466	2.51691e-05
vfu_B00687	1.06106	0.000616333
vfu_B00698	1.32642	2.65331e-06
vfu_B00712	1.3655	4.51959e-05
vfu_B00735	1.81566	3.59908e-15
vfu_B00770	1.72017	4.34165e-06
vfu_B00774	1.78921	2.74867e-19
vfu_B00780	2.01825	9.25537e-15
vfu_B00781	2.21916	4.6094e-09
vfu_B00782	2.06838	3.85852e-10
vfu_B00783	1.59154	0.0117433
vfu_B00784	1.57475	6.03824e-05
vfu_B00785	2.26151	6.8804e-05
vfu_B00788	2.87499	3.50413e-11
vfu_B00789	2.08038	4.38957e-13
vfu_B00791	1.49281	4.02991e-07
vfu_B00792	1.7068	1.01052e-08
vfu_B00793	2.22017	0.000329363
vfu_B00794	2.04772	0.00254177
vfu_B00795	2.55532	3.79922e-11
vfu_B00796	2.22382	4.0226e-07
vfu_B00797	4.04788	0.0466409
vfu_B00798	1.79192	0.000669938
vfu_B00799	2.35805	1.42776e-13
vfu_B00800	2.80689	1.68548e-11
vfu_B00801	1.98353	3.0909e-11
vfu_B00802	1.50754	4.17114e-05
vfu_B00809	1.63874	1.2497e-08
vfu_B00812	1.06385	0.000352865
vfu_B00820	1.83278	0.0161926
vfu_B00823	1.1102	0.0334052
vfu_B00833	1.93035	3.37158e-05
vfu_B00837	1.39127	0.00165494
vfu_B00838	1.61669	0.00015843
vfu_B00839	2.05462	5.93424e-07
vfu_B00840	2.11734	3.22511e-07
vfu_B00841	1.62944	3.19948e-10
vfu_B00842	2.34968	4.181e-05
vfu_B00850	1.49843	1.82404e-05
vfu_B00874	1.58035	1.08567e-06
vfu_B00882	1.47401	1.98911e-08
vfu_B00883	1.36083	0.00154711
vfu_B00885	1.86469	6.91313e-08
vfu_B00891	1.6089	2.82615e-06
vfu_B00892	1.17794	5.66142e-07
vfu_B00893	1.17095	4.79974e-09
vfu_B00894	1.22546	1.59223e-10
vfu_B00923	1.59479	3.19155e-05
vfu_B00924	1.16677	0.000376607
vfu_B00928	1.22846	1.03989e-06
vfu_B00930	1.23651	0.0346806
vfu_B00936	1.25727	0.000532526
vfu_B00937	1.67297	0.00827117
vfu_B00939	1.7817	7.87221e-05
vfu_B00941	1.09749	0.00103863
vfu_B00945	1.6669	8.54228e-07
vfu_B00946	1.79993	2.54838e-08
vfu_B00947	1.13883	0.0209347
vfu_B00948	1.26313	0.000184077
vfu_B00949	1.22254	0.00033221
vfu_B00950	1.19732	1.56485e-05
vfu_B00954	1.17983	0.0295013
vfu_B00956	1.2661	0.000288457
vfu_B00958	1.50265	1.76232e-05
vfu_B00977	1.75093	3.37138e-07
vfu_B00979	1.27664	0.000296742
vfu_B00980	1.0181	0.000307247
vfu_B00987	1.01982	0.0126731
vfu_B01000	1.23402	0.00564018
vfu_B01001	1.65668	1.33455e-08
vfu_B01002	1.4517	0.00747336
vfu_B01004	1.98253	1.99123e-07
vfu_B01006	1.40962	1.74365e-11
vfu_B01008	1.39677	2.07842e-07
vfu_B01011	2.58897	0.000106112
vfu_B01019	1.70319	5.09591e-08
vfu_B01027	1.11234	6.94942e-06
vfu_B01036	1.66704	1.18983e-08
vfu_B01069	1.03587	0.00080615
vfu_B01071	1.01766	0.00657858
vfu_B01098	1.64164	8.00439e-07
vfu_B01102	1.24117	0.0132237
vfu_B01105	1.51011	0.000301825
vfu_B01106	1.56161	0.00218893
vfu_B01107	2.06516	7.52122e-15
vfu_B01108	2.2395	3.66742e-20
vfu_B01109	2.57785	1.03588e-35
vfu_B01115	1.85486	1.12581e-23
vfu_B01122	1.65264	4.02712e-05
vfu_B01124	1.41106	7.6199e-05
vfu_B01127	1.45266	4.15631e-05
vfu_B01128	1.37696	1.51485e-14
vfu_B01129	1.53028	1.97413e-09
vfu_B01145	1.14604	0.00288728
vfu_B01148	1.59982	0.000236737
vfu_B01154	1.42799	7.54378e-05
vfu_B01155	1.45905	0.0014425
vfu_B01156	1.88213	1.80827e-05
vfu_B01157	1.54763	0.00421335
vfu_B01158	1.46933	4.84234e-06
vfu_B01159	1.47275	0.000870437
vfu_B01164	1.48994	0.000128022
vfu_B01167	1.66059	0.00124908
vfu_B01173	1.07652	0.0112181
vfu_B01179	1.66323	3.22957e-08
vfu_B01180	1.68627	1.20605e-05
vfu_B01181	1.84875	2.75777e-08
vfu_B01183	2.08485	1.27601e-10
vfu_B01184	1.19172	0.0454423
vfu_B01185	1.66113	1.63333e-08
vfu_B01186	1.92511	3.45503e-08
vfu_B01187	2.58584	4.0228e-05
vfu_B01188	2.1843	6.55765e-10
vfu_B01189	1.70285	1.07473e-10
vfu_B01190	1.61607	3.58255e-07
vfu_B01191	1.9385	3.48086e-10
vfu_B01197	1.28842	0.000755714
vfu_B01201	1.33216	0.000403354
vfu_B01209	1.7067	1.37758e-06
vfu_B01214	1.83738	1.342e-07
vfu_B01219	1.15928	0.000223548
vfu_B01220	1.50063	2.41923e-06
vfu_B01222	1.29908	0.000649487
vfu_B01223	1.23557	0.034103
vfu_B01224	1.22383	0.0178982
vfu_B01226	1.17177	0.0159104
vfu_B01227	1.7379	2.76538e-10
vfu_B01228	1.89175	8.56211e-11
vfu_B01229	1.52602	3.77631e-07
vfu_B01233	1.94069	3.03365e-05
vfu_B01235	1.59515	6.10186e-05
vfu_B01236	1.71043	3.85622e-08
vfu_B01237	1.22935	0.000231842
vfu_B01238	1.73757	3.71189e-06
vfu_B01240	1.35053	0.000147435
vfu_B01244	1.8618	0.00039097
vfu_B01247	1.96699	1.95796e-15
vfu_B01248	1.7903	1.79388e-05
vfu_B01249	1.89121	0.000178248
vfu_B01253	1.16186	0.00013516
vfu_B01254	1.537	0.000166108
vfu_B01255	1.35733	0.0011783
vfu_B01259	1.09292	0.00101556
vfu_B01274	1.18896	0.000105558
vfu_B01282	1.41417	0.000229494
vfu_B01283	1.1022	9.31452e-05
vfu_B01284	1.02284	0.00510514
vfu_B01286	1.93947	1.52482e-05
vfu_B01287	1.86548	0.00101722
vfu_B01288	1.60032	1.70367e-08
vfu_B01289	1.80525	0.00105993
vfu_B01291	1.1211	7.20318e-06
vfu_B01297	1.67071	1.06031e-06
vfu_B01298	1.22775	0.000255947
vfu_B01316	1.1862	5.88959e-06
vfu_B01318	1.29303	0.00388345
vfu_B01320	2.01323	4.59937e-08
vfu_B01321	1.05336	0.0079422
vfu_B01322	1.23338	0.00012934
vfu_B01325	1.32138	0.0177354
vfu_B01327	2.61934	1.51831e-07
vfu_B01328	1.7575	2.93625e-08
vfu_B01330	2.16592	0.000839471
vfu_B01332	4.73418	0.00206016
vfu_B01334	1.25722	0.00447945
vfu_B01342	1.2718	2.96028e-07
vfu_B01367	1.02399	0.0011864
vfu_B01404	1.38745	0.000416338
vfu_B01410	1.47776	0.000260691
vfu_B01419	1.46025	5.73302e-19
vfu_B01421	1.35324	6.45986e-14
vfu_B01423	1.10804	0.00230279
vfu_B01435	1.24466	1.78754e-06
vfu_B01440	1.43479	0.00034015
vfu_B01441	1.59678	0.0310591
vfu_B01442	1.60912	9.28916e-05
vfu_B01443	1.20519	0.000201395
vfu_B01444	1.08156	0.0306542
vfu_B01447	1.97191	1.02517e-08
vfu_B01449	1.68322	6.79156e-09
vfu_B01453	1.65154	1.06153e-05
vfu_B01454	2.15994	4.84712e-07
vfu_B01455	1.52429	0.00151401
vfu_B01456	1.77463	9.8061e-05
vfu_B01457	1.24193	2.54838e-08
vfu_B01466	1.2115	1.17849e-06
vfu_B01467	1.65562	0.00482426
vfu_B01471	1.35114	0.00135908
vfu_B01472	1.67955	9.53597e-05
vfu_B01474	1.23268	2.3577e-05
vfu_B01476	1.67318	0.030109
vfu_B01477	1.24229	4.00208e-05
vfu_B01478	1.83693	4.27281e-08
vfu_B01482	1.19391	0.000895529
vfu_B01486	1.38747	4.08619e-07
vfu_B01494	2.17773	0.0491896
vfu_B01495	1.68232	1.54452e-05
vfu_B01496	1.45038	0.000306969
vfu_B01505	1.6238	0.00103917
Genes downregulated in ΔluxPΔasrR compared with ΔluxP (480)
vfu_A00015	-1.21046	0.00126695
vfu_A00036	-2.28951	8.93472e-37
vfu_A00043	-1.25477	1.02606e-14
vfu_A00049	-1.31855	0.0063136
vfu_A00050	-1.04067	1.17313e-09
vfu_A00059	-1.40686	6.29663e-08
vfu_A00064	-2.01653	1.13132e-21
vfu_A00066	-3.0466	7.97816e-46
vfu_A00068	-1.35036	1.14441e-08
vfu_A00085	-2.40874	3.46781e-14
vfu_A00088	-1.03973	1.67072e-08
vfu_A00130	-1.07845	0.00698114
vfu_A00155	-1.19469	0.000412291
vfu_A00247	-1.04096	4.36775e-13
vfu_A00249	-1.17737	4.4762e-07
vfu_A00254	-1.0541	0.00437944
vfu_A00261	-1.13282	3.96021e-07
vfu_A00281	-1.2047	7.57965e-05
vfu_A00282	-1.11686	2.27117e-10
vfu_A00288	-1.71301	8.84247e-36
vfu_A00290	-1.40302	2.73979e-12
vfu_A00291	-1.23778	4.34848e-19
vfu_A00292	-1.24004	2.71103e-16
vfu_A00301	-1.53877	6.36809e-07
vfu_A00336	-1.3559	3.65463e-11
vfu_A00338	-1.44972	1.30856e-05
vfu_A00357	-1.18359	5.09717e-13
vfu_A00358	-2.05233	9.43439e-49
vfu_A00384	-1.62915	6.91165e-20
vfu_A00385	-1.47067	2.12672e-05
vfu_A00391	-1.7782	6.83592e-16
vfu_A00407	-1.05505	1.46796e-08
vfu_A00425	-1.11585	1.41946e-13
vfu_A00459	-1.25369	9.76295e-06
vfu_A00494	-1.24399	9.46109e-16
vfu_A00498	-1.14953	9.03861e-17
vfu_A00499	-1.06248	4.32226e-14
vfu_A00527	-1.15453	2.50049e-09
vfu_A00546	-1.01424	4.12106e-06
vfu_A00549	-1.25828	0.0342597
vfu_A00552	-1.22243	1.22812e-09
vfu_A00579	-1.75544	0.000424867
vfu_A00599	-1.02128	3.38346e-05
vfu_A00604	-1.67551	4.76668e-20
vfu_A00607	-1.07629	9.02748e-07
vfu_A00613	-1.00117	2.07999e-05
vfu_A00649	-1.00441	6.68749e-09
vfu_A00660	-1.06534	1.5676e-13
vfu_A00661	-1.41795	6.87043e-08
vfu_A00694	-1.02705	1.54003e-07
vfu_A00713	-1.53136	4.24201e-13
vfu_A00718	-1.38239	0.00982029
vfu_A00751	-1.25915	2.31801e-15
vfu_A00752	-1.33866	8.33256e-19
vfu_A00794	-1.28649	0.0001446
vfu_A00800	-1.05199	1.08845e-10
vfu_A00805	-1.57369	1.41567e-16
vfu_A00806	-1.92032	6.59804e-34
vfu_A00807	-2.4172	5.97765e-60
vfu_A00808	-2.75289	2.25904e-83
vfu_A00814	-1.78067	1.45495e-25
vfu_A00819	-1.20678	0.000101908
vfu_A00823	-1.93302	1.21731e-05
vfu_A00827	-1.16864	0.00120236
vfu_A00851	-1.68359	2.70726e-29
vfu_A00852	-1.65066	1.1266e-23
vfu_A00855	-1.26423	1.40419e-13
vfu_A00859	-1.33925	9.97936e-21
vfu_A00883	-1.44956	1.58904e-19
vfu_A00894	-1.35216	1.6445e-16
vfu_A00901	-1.61359	0.000494933
vfu_A00918	-1.14365	9.16e-09
vfu_A00928	-1.60614	1.39541e-18
vfu_A00963	-1.19085	4.72041e-15
vfu_A00965	-4.55274	8.43851e-41
vfu_A00967	-1.17541	0.00904193
vfu_A00969	-1.13031	7.02254e-07
vfu_A00978	-1.09214	0.0219437
vfu_A00986	-1.66895	5.00658e-05
vfu_A00995	-1.45789	0.000207238
vfu_A01003	-2.05603	6.42374e-35
vfu_A01004	-1.19233	0.00208701
vfu_A01021	-1.69422	1.21247e-07
vfu_A01027	-1.01466	0.0214548
vfu_A01042	-1.25671	8.68445e-14
vfu_A01043	-1.03499	3.5768e-05
vfu_A01052	-1.42162	1.93801e-19
vfu_A01053	-1.21949	3.86804e-07
vfu_A01058	-1.44823	3.40851e-09
vfu_A01063	-1.17035	1.11264e-15
vfu_A01066	-2.19365	1.91654e-21
vfu_A01080	-1.08131	0.000147358
vfu_A01087	-1.44706	6.38955e-05
vfu_A01092	-1.19258	1.39492e-11
vfu_A01099	-1.03284	1.58785e-11
vfu_A01100	-1.14106	3.45961e-14
vfu_A01104	-1.19875	0.00757533
vfu_A01113	-1.10158	5.31294e-07
vfu_A01115	-1.10956	7.46475e-07
vfu_A01116	-1.2173	0.000252471
vfu_A01118	-1.33567	1.18283e-18
vfu_A01119	-1.20539	1.1491e-16
vfu_A01121	-1.58676	2.00392e-11
vfu_A01122	-1.2094	1.00955e-08
vfu_A01123	-1.07604	1.82532e-12
vfu_A01124	-1.38753	2.02668e-23
vfu_A01126	-1.02637	9.88086e-09
vfu_A01127	-1.06385	9.96501e-09
vfu_A01130	-1.17038	1.04959e-12
vfu_A01131	-1.27564	5.01887e-13
vfu_A01132	-1.517	2.42701e-22
vfu_A01134	-1.94158	2.85226e-49
vfu_A01152	-1.03952	0.0334821
vfu_A01158	-1.1449	1.33321e-18
vfu_A01159	-1.28812	3.4913e-08
vfu_A01160	-1.33395	1.77479e-09
vfu_A01161	-1.22996	8.36865e-15
vfu_A01178	-1.44344	3.18503e-11
vfu_A01180	-1.78938	1.92421e-33
vfu_A01181	-1.4481	9.31797e-32
vfu_A01182	-1.28132	2.23423e-15
vfu_A01183	-1.26127	2.27498e-22
vfu_A01185	-1.96176	2.03643e-15
vfu_A01186	-1.07297	7.40583e-13
vfu_A01196	-1.08989	7.54077e-06
vfu_A01207	-1.23866	2.47882e-06
vfu_A01217	-1.17115	1.52975e-08
vfu_A01218	-1.42375	6.06288e-08
vfu_A01229	-1.26018	2.09557e-17
vfu_A01230	-1.37079	2.65564e-18
vfu_A01231	-2.14539	1.05271e-38
vfu_A01249	-1.39799	1.33204e-07
vfu_A01255	-1.03663	3.11934e-08
vfu_A01272	-1.56338	1.72309e-11
vfu_A01273	-2.06189	3.70815e-18
vfu_A01303	-1.0426	9.03861e-17
vfu_A01319	-1.22559	1.23047e-13
vfu_A01321	-1.41564	1.36288e-19
vfu_A01325	-1.01125	9.8883e-09
vfu_A01330	-1.23886	1.38726e-09
vfu_A01332	-2.02935	0.013709
vfu_A01345	-1.19434	1.18682e-09
vfu_A01421	-1.72049	3.19166e-18
vfu_A01426	-1.09552	4.55416e-07
vfu_A01431	-1.1684	0.0130081
vfu_A01529	-2.44422	4.14054e-08
vfu_A01533	-1.10653	1.26595e-11
vfu_A01534	-1.24964	1.25648e-11
vfu_A01543	-1.1516	1.31452e-07
vfu_A01544	-1.93439	7.45989e-30
vfu_A01545	-1.23877	3.13882e-10
vfu_A01546	-1.28047	2.41453e-10
vfu_A01575	-1.56183	4.84113e-07
vfu_A01587	-1.74037	6.59865e-05
vfu_A01601	-1.04316	0.00022912
vfu_A01605	-1.12422	2.0637e-08
vfu_A01622	-1.66559	2.13318e-30
vfu_A01637	-1.08839	3.07901e-16
vfu_A01649	-1.00133	0.0090411
vfu_A01668	-1.01955	2.1759e-09
vfu_A01679	-1.13676	1.62452e-08
vfu_A01686	-1.04189	5.26669e-06
vfu_A01692	-1.45938	3.60603e-05
vfu_A01696	-1.1473	8.62722e-09
vfu_A01706	-1.70541	6.54288e-19
vfu_A01722	-1.0224	2.42872e-10
vfu_A01724	-1.56423	2.25631e-28
vfu_A01727	-1.19498	2.58451e-12
vfu_A01734	-1.14055	6.18715e-06
vfu_A01739	-1.20385	3.993e-17
vfu_A01749	-1.06202	1.38063e-08
vfu_A01760	-1.60647	4.57002e-09
vfu_A01762	-1.85622	2.95172e-39
vfu_A01765	-1.02744	0.00130893
vfu_A01769	-1.37465	7.59048e-21
vfu_A01770	-2.20074	1.4949e-45
vfu_A01771	-1.70606	5.98306e-08
vfu_A01780	-1.20529	1.68105e-05
vfu_A01807	-1.28424	8.20938e-11
vfu_A01808	-2.22587	3.69681e-16
vfu_A01809	-2.29534	2.20757e-46
vfu_A01820	-1.3097	5.5272e-07
vfu_A01827	-2.20689	1.59287e-32
vfu_A01828	-1.50013	1.10746e-12
vfu_A01831	-1.23913	2.38908e-08
vfu_A01854	-1.30472	2.22031e-10
vfu_A01860	-2.04445	6.131e-40
vfu_A01864	-1.15242	2.19983e-05
vfu_A01878	-1.33971	3.17317e-08
vfu_A01888	-1.01357	1.28247e-05
vfu_A01889	-2.41678	1.65559e-42
vfu_A01890	-1.22066	3.58433e-12
vfu_A01891	-1.6739	7.86535e-21
vfu_A01892	-1.62158	2.50501e-18
vfu_A01893	-1.31541	4.98576e-12
vfu_A01894	-1.57522	1.97285e-23
vfu_A01898	-1.21548	4.86861e-09
vfu_A01899	-1.41494	0.000765032
vfu_A01904	-1.04155	9.01313e-05
vfu_A01908	-2.03881	1.05876e-47
vfu_A01909	-2.00513	0.00111127
vfu_A01919	-2.38172	0.000128309
vfu_A01920	-2.26337	1.11847e-06
vfu_A01923	-1.82999	7.6783e-23
vfu_A01929	-1.94878	4.50712e-34
vfu_A01934	-1.29664	4.60182e-05
vfu_A01937	-1.14726	1.03474e-10
vfu_A01945	-1.08271	0.000137545
vfu_A01948	-1.19418	7.72218e-07
vfu_A01953	-1.44937	1.09434e-09
vfu_A01954	-1.79807	0.000490092
vfu_A01955	-1.1012	0.0147375
vfu_A01962	-1.17283	2.01188e-05
vfu_A01978	-2.32203	1.53519e-21
vfu_A01982	-1.6545	0.000194243
vfu_A01995	-1.71635	0.00516709
vfu_A01996	-1.12093	3.02239e-08
vfu_A01999	-1.5286	2.89178e-10
vfu_A02001	-1.6776	8.11913e-22
vfu_A02005	-1.21713	5.33718e-14
vfu_A02006	-2.34449	2.28628e-53
vfu_A02007	-2.06081	9.60084e-25
vfu_A02008	-1.24392	3.44063e-08
vfu_A02011	-1.78952	2.12637e-08
vfu_A02037	-1.21245	5.48433e-10
vfu_A02065	-1.11803	2.46258e-13
vfu_A02100	-1.07049	0.000324168
vfu_A02107	-1.22902	8.77418e-16
vfu_A02116	-4.35095	0.00655575
vfu_A02124	-1.44547	4.1812e-10
vfu_A02126	-1.84218	3.40376e-05
vfu_A02139	-1.76065	1.72749e-22
vfu_A02141	-1.13681	2.68499e-07
vfu_A02143	-1.98863	5.39836e-34
vfu_A02161	-1.77296	3.25885e-20
vfu_A02166	-1.70661	3.2694e-07
vfu_A02192	-1.88307	4.3977e-11
vfu_A02195	-2.15959	1.10825e-45
vfu_A02196	-2.63959	9.44546e-50
vfu_A02224	-1.43664	4.58678e-23
vfu_A02227	-1.97749	8.67074e-05
vfu_A02228	-1.12634	6.27954e-05
vfu_A02276	-2.2161	0.00191454
vfu_A02280	-1.04342	0.000341729
vfu_A02290	-1.16307	3.14287e-16
vfu_A02300	-1.25927	3.26413e-09
vfu_A02301	-1.60954	1.2497e-08
vfu_A02302	-1.0427	8.97488e-10
vfu_A02305	-1.25864	1.68716e-11
vfu_A02309	-1.01649	0.0370866
vfu_A02312	-1.14688	8.02845e-14
vfu_A02313	-1.82647	3.52489e-39
vfu_A02314	-2.67307	2.2646e-47
vfu_A02323	-1.16572	7.71088e-08
vfu_A02338	-1.40407	1.36987e-07
vfu_A02341	-1.07556	2.4355e-07
vfu_A02364	-1.14722	5.8657e-14
vfu_A02366	-1.53828	7.2511e-13
vfu_A02367	-1.35524	9.41055e-15
vfu_A02369	-1.194	2.57227e-13
vfu_A02382	-1.57551	4.6386e-37
vfu_A02384	-1.08119	6.58972e-15
vfu_A02394	-1.22445	7.54382e-07
vfu_A02399	-1.26693	8.32177e-07
vfu_A02405	-1.92457	1.40389e-11
vfu_A02409	-1.08952	1.39563e-11
vfu_A02412	-1.92156	4.04874e-34
vfu_A02417	-1.8468	5.16291e-17
vfu_A02421	-1.21458	1.20459e-07
vfu_A02422	-2.18039	2.66674e-07
vfu_A02426	-1.03423	9.92958e-12
vfu_A02430	-1.28904	2.31801e-15
vfu_A02434	-1.23247	3.05349e-06
vfu_A02435	-3.48472	4.18367e-30
vfu_A02436	-3.73136	2.17893e-74
vfu_A02440	-1.00815	4.91989e-08
vfu_A02446	-1.84354	9.75751e-09
vfu_A02485	-2.15615	1.3452e-07
vfu_A02492	-2.8375	3.35322e-25
vfu_A02549	-1.30717	4.20697e-21
vfu_A02550	-1.08485	7.57776e-09
vfu_A02553	-1.27309	4.20671e-15
vfu_A02554	-1.35677	4.07885e-06
vfu_A02556	-2.88808	5.70197e-05
vfu_A02561	-1.04178	2.56959e-07
vfu_A02564	-1.0617	6.50014e-13
vfu_A02572	-1.72204	1.11306e-06
vfu_A02580	-1.19403	1.56485e-05
vfu_A02594	-1.1617	1.93391e-07
vfu_A02596	-1.03883	1.62162e-10
vfu_A02601	-1.2291	2.13838e-16
vfu_A02608	-1.22296	9.72368e-10
vfu_A02609	-1.62536	6.11696e-05
vfu_A02614	-1.33623	1.53191e-16
vfu_A02623	-1.06104	0.000970014
vfu_A02629	-1.30081	0.000418528
vfu_A02636	-1.10573	3.87296e-05
vfu_A02638	-1.18916	6.29871e-17
vfu_A02645	-2.20477	1.50166e-24
vfu_A02656	-1.95301	3.58454e-08
vfu_A02659	-2.37351	8.53233e-19
vfu_A02674	-1.16727	2.53389e-09
vfu_A02694	-1.7106	0.00146303
vfu_A02729	-1.03302	3.42202e-09
vfu_A02735	-1.24795	1.71588e-05
vfu_A02743	-1.71179	1.42064e-39
vfu_A02744	-2.06809	8.05486e-22
vfu_A02745	-1.6616	1.09497e-35
vfu_A02778	-1.01959	2.58939e-11
vfu_A02787	-1.1326	3.42104e-10
vfu_A02788	-1.47786	3.46716e-13
vfu_A02800	-1.55729	2.18731e-15
vfu_A02802	-1.20882	1.97672e-17
vfu_A02820	-1.71699	3.20846e-17
vfu_A02822	-2.75875	4.28772e-37
vfu_A02831	-1.30074	4.24201e-13
vfu_A02847	-2.04324	7.92579e-06
vfu_A02866	-2.38141	5.34117e-09
vfu_A02874	-1.00101	1.25648e-11
vfu_A02895	-1.10516	8.3344e-14
vfu_A02896	-1.47735	1.09305e-19
vfu_A02897	-1.80462	2.57961e-41
vfu_A02918	-1.32952	1.74607e-20
vfu_A02949	-1.43077	8.2112e-27
vfu_A02950	-1.2901	1.52887e-18
vfu_A02954	-1.15607	1.13788e-11
vfu_A02982	-1.39476	2.61643e-18
vfu_A02983	-1.90616	8.5989e-06
vfu_A03032	-1.18519	1.98194e-10
vfu_A03034	-1.19634	2.60787e-13
vfu_A03042	-1.79124	4.2528e-17
vfu_A03065	-1.28628	0.00233758
vfu_A03081	-1.02117	5.94809e-10
vfu_A03084	-1.3114	2.62785e-13
vfu_A03085	-1.02557	9.86646e-07
vfu_A03086	-1.6987	1.85615e-28
vfu_A03089	-1.0708	1.65551e-05
vfu_A03093	-1.09184	5.14704e-06
vfu_A03120	-1.37401	0.00304043
vfu_A03128	-2.10376	2.72776e-26
vfu_A03140	-1.61573	1.09811e-17
vfu_A03141	-1.13825	9.55389e-10
vfu_A03153	-1.66024	2.09557e-17
vfu_B00019	-1.24608	0.0319548
vfu_B00027	-1.29104	4.43728e-06
vfu_B00063	-1.93095	6.83317e-13
vfu_B00078	-1.14405	0.00180038
vfu_B00084	-2.022	1.11931e-07
vfu_B00108	-1.23864	1.48584e-07
vfu_B00112	-2.06628	2.36572e-14
vfu_B00113	-1.10354	9.76733e-06
vfu_B00140	-1.01597	5.65325e-06
vfu_B00143	-1.501	1.16936e-12
vfu_B00148	-2.72515	1.34426e-41
vfu_B00159	-1.5234	5.25102e-06
vfu_B00162	-2.34383	1.65811e-34
vfu_B00196	-1.17342	3.34721e-10
vfu_B00205	-1.03183	1.01371e-08
vfu_B00207	-2.00795	4.45013e-31
vfu_B00209	-1.2959	0.000271513
vfu_B00224	-1.76526	2.35687e-05
vfu_B00225	-1.95171	8.20938e-11
vfu_B00228	-1.31292	1.2623e-12
vfu_B00236	-1.37938	3.95613e-10
vfu_B00237	-1.83101	1.50391e-14
vfu_B00244	-1.57578	3.83821e-20
vfu_B00259	-3.33066	8.63943e-17
vfu_B00278	-1.17731	2.75777e-08
vfu_B00279	-1.16644	7.77963e-13
vfu_B00294	-1.58953	1.14225e-18
vfu_B00295	-1.52046	5.17299e-09
vfu_B00299	-1.81724	1.20644e-17
vfu_B00303	-1.32609	6.40784e-17
vfu_B00305	-2.049	1.97285e-23
vfu_B00307	-1.97643	7.85345e-37
vfu_B00311	-1.09986	0.0352233
vfu_B00328	-1.00368	1.40584e-06
vfu_B00336	-1.17487	2.30332e-05
vfu_B00341	-1.50088	2.63042e-18
vfu_B00342	-1.14242	5.3906e-06
vfu_B00343	-1.03368	4.18864e-09
vfu_B00356	-1.33396	5.06593e-07
vfu_B00359	-1.04335	0.0244238
vfu_B00390	-2.2719	1.5794e-29
vfu_B00411	-1.38583	3.35308e-23
vfu_B00413	-1.30667	4.62514e-16
vfu_B00427	-1.52398	0.000426236
vfu_B00451	-1.15059	1.98177e-15
vfu_B00452	-1.10247	0.00676925
vfu_B00461	-1.18567	4.24193e-09
vfu_B00471	-1.06743	4.32635e-07
vfu_B00509	-1.04366	2.91921e-08
vfu_B00511	-1.01474	8.2959e-05
vfu_B00522	-2.38459	4.12209e-55
vfu_B00524	-2.16797	5.02794e-18
vfu_B00553	-1.75215	6.49323e-05
vfu_B00616	-1.6543	2.09831e-17
vfu_B00617	-2.08217	3.89779e-41
vfu_B00635	-1.18736	6.64244e-08
vfu_B00636	-1.61707	2.78925e-14
vfu_B00637	-1.0304	1.44084e-08
vfu_B00644	-1.74022	1.37677e-21
vfu_B00649	-2.29932	5.9489e-10
vfu_B00650	-2.49719	7.30653e-44
vfu_B00651	-1.69799	1.11126e-28
vfu_B00652	-1.20756	3.03095e-10
vfu_B00660	-1.65654	6.35987e-17
vfu_B00665	-1.13513	0.00180823
vfu_B00672	-1.28172	8.86194e-05
vfu_B00673	-1.34115	1.11146e-15
vfu_B00674	-2.89364	3.33854e-05
vfu_B00692	-1.1309	1.97385e-15
vfu_B00721	-2.01084	1.59477e-11
vfu_B00725	-1.0407	7.44055e-05
vfu_B00726	-2.17949	4.29888e-06
vfu_B00727	-4.14381	3.70172e-102
vfu_B00730	-2.26671	7.79623e-24
vfu_B00753	-1.4127	3.37241e-05
vfu_B00763	-1.21907	3.9879e-12
vfu_B00764	-1.61343	2.33548e-10
vfu_B00765	-1.10145	2.70069e-10
vfu_B00772	-1.29972	7.92155e-14
vfu_B00803	-1.34553	0.000842182
vfu_B00814	-2.35751	1.59287e-32
vfu_B00815	-1.8683	2.09427e-21
vfu_B00828	-1.42423	4.66611e-06
vfu_B00862	-1.13327	2.03133e-06
vfu_B00869	-1.6715	9.93785e-07
vfu_B00871	-1.91295	7.08029e-05
vfu_B00953	-1.03235	0.0158888
vfu_B00967	-2.17309	2.05272e-52
vfu_B00969	-1.52145	2.95129e-26
vfu_B00971	-1.11966	4.59274e-08
vfu_B00984	-1.4679	0.0247481
vfu_B00992	-1.7381	0.00388489
vfu_B00999	-1.30149	0.00948078
vfu_B01005	-1.70416	0.000771294
vfu_B01035	-1.07228	5.35546e-09
vfu_B01041	-1.11501	3.82101e-07
vfu_B01042	-1.36221	6.79353e-12
vfu_B01043	-1.40279	1.47999e-13
vfu_B01044	-1.25048	7.25487e-12
vfu_B01050	-1.05612	8.80094e-10
vfu_B01051	-1.29243	4.84649e-08
vfu_B01057	-1.026	3.6494e-06
vfu_B01063	-1.26878	1.39862e-12
vfu_B01068	-1.28422	2.07775e-16
vfu_B01075	-1.21478	6.17038e-05
vfu_B01081	-1.75848	9.52502e-22
vfu_B01113	-1.04915	1.95598e-08
vfu_B01123	-3.49573	3.26893e-59
vfu_B01144	-1.18096	0.00589835
vfu_B01193	-1.23613	0.0193465
vfu_B01205	-2.12527	3.91421e-52
vfu_B01246	-1.06953	3.5077e-06
vfu_B01266	-1.68852	7.77963e-13
vfu_B01268	-1.06349	2.08348e-06
vfu_B01280	-1.04452	0.000178161
vfu_B01293	-1.1528	0.00183927
vfu_B01299	-1.6579	5.41458e-17
vfu_B01304	-1.05131	1.14959e-11
vfu_B01306	-1.81261	2.09056e-13
vfu_B01335	-1.06689	0.00274097
vfu_B01338	-1.02289	0.000375865
vfu_B01365	-1.33821	1.64807e-11
vfu_B01370	-1.1661	6.87463e-09
vfu_B01378	-1.58056	1.9467e-11
vfu_B01382	-1.55651	3.49774e-09
vfu_B01407	-2.13133	7.90031e-13
vfu_B01408	-1.25826	8.72907e-11
vfu_B01416	-1.02183	5.29551e-08
vfu_B01417	-1.13136	2.91354e-07
vfu_B01428	-1.35567	3.74608e-12
vfu_B01460	-1.05444	4.59415e-06
vfu_B01461	-1.24586	7.71267e-10
vfu_B01464	-1.33243	4.26569e-11
vfu_B01465	-1.62694	3.27105e-16
vfu_B01480	-1.32464	0.000114936
vfu_B01481	-1.02427	3.32472e-05
vfu_B01498	-2.17395	3.09416e-39

## Sheet: Overlap
Data S1 Genes upregulated and downregulated in ΔluxPΔluxS or ΔluxPΔasrR compared to ΔluxP based on RNA-Seq (n = 3 biological replicates)
Feature ID	ΔluxPΔluxS vs ΔluxP log2 fold change	p-value		ΔluxPΔasrR vs ΔluxP log2 fold change	p-value
Genes upregulated in ΔluxPΔluxS or ΔluxPΔasrR compared with ΔluxP (551)
vfu_A00156	1.25378	0.0376394		1.81462	0.000555766
vfu_A00212	1.35456	1.16374e-09		1.83427	2.78925e-14
vfu_A00213	1.2857	2.10538e-05		1.37968	6.4958e-06
vfu_A00214	1.70324	8.73028e-08		1.86883	5.98727e-09
vfu_A00216	1.42682	6.02991e-10		1.60199	2.09025e-10
vfu_A00227	1.0901	0.0105283		1.46694	0.000372372
vfu_A00228	1.58098	0.000317431		1.74172	8.04058e-05
vfu_A00234	1.35581	0.0320233		1.3704	0.0155194
vfu_A00235	1.42785	9.9747e-10		1.72276	5.13314e-12
vfu_A00239	1.12269	0.000784562		1.59238	3.99053e-06
vfu_A00240	1.56639	0.00483358		1.71594	0.00134681
vfu_A00241	1.0062	7.99638e-05		1.19894	1.19051e-05
vfu_A00270	1.04469	0.000363403		1.22508	9.96816e-05
vfu_A00286	1.33948	1.50944e-07		1.49368	4.70211e-07
vfu_A00297	1.08691	0.00198717		1.08376	0.00516709
vfu_A00298	1.27921	0.000162548		1.48155	2.95395e-05
vfu_A00309	1.38568	0.0235616		1.69396	0.00261562
vfu_A00323	1.28633	0.00373815		1.47435	0.000642245
vfu_A00324	2.51874	2.67637e-05		2.65971	4.36271e-06
vfu_A00325	1.26032	0.0212584		1.82214	0.000265009
vfu_A00327	1.48495	2.38306e-10		1.56488	2.29987e-07
vfu_A00328	1.244	6.0864e-05		1.43977	1.16677e-05
vfu_A00330	1.02153	0.000195081		1.42082	3.37138e-07
vfu_A00372	1.37167	0.000118281		1.47049	7.59508e-05
vfu_A00373	1.06186	9.29656e-05		1.17779	5.24311e-05
vfu_A00375	1.22325	1.78859e-05		1.62139	4.77782e-09
vfu_A00376	1.21981	0.00438872		1.82195	3.93306e-06
vfu_A00378	1.13875	9.90591e-11		2.03192	5.6605e-29
vfu_A00381	1.77658	3.32309e-10		2.22871	4.1324e-14
vfu_A00396	1.40912	6.88788e-06		1.73103	2.99027e-08
vfu_A00397	1.36368	4.48692e-07		1.52237	1.41099e-06
vfu_A00398	1.15537	0.00126737		1.45972	8.76499e-06
vfu_A00399	1.18055	0.0016505		1.52097	5.7565e-05
vfu_A00400	1.25961	1.80982e-06		1.65456	6.62487e-07
vfu_A00401	1.1742	4.95146e-05		1.24572	0.000280121
vfu_A00402	1.58537	2.85779e-11		1.69792	8.48532e-10
vfu_A00403	1.99688	1.34812e-05		2.01003	1.96076e-05
vfu_A00404	1.70956	2.92288e-08		1.98314	8.8896e-11
vfu_A00454	1.2672	3.26102e-06		1.59008	9.24405e-09
vfu_A00480	1.678	1.44626e-07		1.92168	9.06564e-09
vfu_A00481	1.32053	5.31008e-13		1.45072	2.56239e-13
vfu_A00487	1.33674	0.00341303		1.78819	3.89575e-05
vfu_A00520	1.68114	0.00663462		1.68485	0.00787499
vfu_A00525	1.17004	0.00209387		1.47654	6.49633e-05
vfu_A00533	1.10402	8.96428e-08		1.46026	1.22805e-11
vfu_A00534	1.86947	0.000290997		2.12881	7.76792e-06
vfu_A00535	1.3404	5.87098e-07		1.7051	4.76591e-09
vfu_A00558	1.34459	1.11146e-10		1.76711	3.87045e-12
vfu_A00559	1.20242	1.8311e-14		1.60276	9.39009e-12
vfu_A00561	2.18806	3.02116e-28		2.35896	3.24985e-27
vfu_A00562	2.01134	3.4542e-22		2.22269	1.94532e-24
vfu_A00563	2.32542	3.70925e-45		2.49772	9.1463e-44
vfu_A00565	1.17622	1.50061e-07		1.6612	6.77566e-12
vfu_A00574	1.31092	0.00394397		1.42048	0.00190177
vfu_A00610	1.07294	3.95725e-34		1.07954	4.67132e-13
vfu_A00618	1.00142	3.56873e-18		1.36769	1.11761e-22
vfu_A00631	1.02376	0.045659		1.19284	0.0113668
vfu_A00633	1.40108	1.4081e-09		1.31298	3.2828e-07
vfu_A00642	1.18321	2.61225e-09		1.21089	1.53411e-06
vfu_A00703	1.50154	8.59008e-08		1.82056	1.58785e-11
vfu_A00704	1.67089	2.35424e-10		1.70177	7.80371e-08
vfu_A00705	1.38799	0.00344513		1.88547	1.55339e-05
vfu_A00710	1.21158	0.00228964		1.17427	0.0047491
vfu_A00725	1.16043	0.00422381		1.22209	0.00387581
vfu_A00811	1.17699	0.00504354		1.5345	0.00157222
vfu_A00838	1.22541	0.00170597		1.71831	6.59512e-07
vfu_A00870	1.88414	3.11378e-09		1.67992	2.12296e-06
vfu_A00871	1.04747	7.03005e-05		1.35684	1.41099e-06
vfu_A00906	1.13492	1.3182e-05		1.45191	3.45463e-07
vfu_A00907	1.26739	1.03364e-11		1.44349	7.58724e-11
vfu_A00909	1.64353	0.000174305		1.66959	3.91013e-05
vfu_A00910	1.19031	2.42157e-05		1.47482	6.81371e-07
vfu_A00911	1.42493	0.000304532		1.73018	9.31479e-06
vfu_A00912	1.09331	0.00421269		1.10433	0.0028468
vfu_A00974	1.18947	7.24835e-05		1.3239	1.79044e-05
vfu_A01010	1.42108	0.00019812		1.51184	0.000142388
vfu_A01174	1.17035	4.80674e-06		1.22862	1.38774e-05
vfu_A01235	1.31969	1.49541e-69		1.62816	1.05505e-37
vfu_A01236	1.07767	9.96805e-40		1.0733	1.53203e-14
vfu_A01237	1.08586	6.14768e-26		1.42525	7.23193e-21
vfu_A01286	1.00766	0.000181213		1.09562	4.181e-05
vfu_A01327	1.51777	1.05376e-16		1.64882	1.2048e-13
vfu_A01328	1.46398	2.71355e-11		1.25292	2.04084e-06
vfu_A01343	1.30151	1.25413e-11		1.56735	5.33718e-14
vfu_A01344	1.42607	1.38154e-11		1.64172	1.72309e-11
vfu_A01350	1.70426	2.86177e-10		1.84092	1.7779e-11
vfu_A01351	1.46467	0.0027141		1.54317	0.00126495
vfu_A01352	1.35859	0.0193992		1.48494	0.00737995
vfu_A01358	1.37638	0.00483358		1.45187	0.00271349
vfu_A01359	1.77584	5.95155e-08		1.89191	6.46893e-08
vfu_A01360	1.19388	0.0101432		1.55114	0.000140693
vfu_A01361	1.95203	3.62852e-05		2.39706	1.09337e-08
vfu_A01362	1.44153	0.00159335		1.38552	0.00271349
vfu_A01363	1.49134	4.11566e-07		1.77049	4.38765e-08
vfu_A01364	1.64624	0.00752418		1.95585	0.000792072
vfu_A01365	1.61657	6.56694e-08		1.79016	1.47398e-07
vfu_A01366	1.29353	0.00188522		1.52365	0.000137915
vfu_A01367	1.57037	3.70014e-05		2.11429	8.6457e-09
vfu_A01372	1.21602	0.00944866		1.22694	0.0144856
vfu_A01373	1.71557	3.56952e-07		1.71513	3.95313e-06
vfu_A01375	1.30769	0.000114248		1.38192	0.000145127
vfu_A01384	1.54175	1.38228e-05		1.33076	0.00141138
vfu_A01385	1.49093	0.000728597		1.40714	0.00128049
vfu_A01386	1.64994	0.00034143		1.6003	0.000753513
vfu_A01388	1.34204	0.0215087		1.67953	0.00149927
vfu_A01391	1.82689	9.49719e-08		2.01792	2.25056e-10
vfu_A01393	1.15179	0.000539436		1.11746	0.00106306
vfu_A01394	1.54621	4.37876e-10		1.71695	4.38996e-10
vfu_A01395	1.6228	0.000104897		2.04914	6.62127e-07
vfu_A01398	1.65784	0.000935476		1.73604	0.000396734
vfu_A01400	1.27295	0.00155356		1.18462	0.00470362
vfu_A01402	1.75807	9.51024e-05		2.17328	3.08422e-07
vfu_A01403	1.63433	2.49525e-08		1.76586	3.74952e-08
vfu_A01404	2.05487	0.034412		2.04033	0.0313941
vfu_A01405	1.44552	3.89799e-07		1.92788	1.31782e-11
vfu_A01406	1.50073	0.000176335		1.58132	0.000545853
vfu_A01407	1.2182	0.0126084		1.48741	0.000755763
vfu_A01433	1.71004	1.00316e-13		1.74768	2.58871e-10
vfu_A01434	1.52072	4.54325e-08		1.86099	2.76244e-10
vfu_A01435	1.41645	4.1668e-06		1.65375	1.75078e-07
vfu_A01440	1.50596	8.58704e-05		1.69497	1.35695e-05
vfu_A01447	4.57173	1.69364e-237		3.79471	2.46901e-75
vfu_A01448	4.34515	3.83125e-64		3.79326	4.47557e-38
vfu_A01449	6.32722	1.34582e-221		5.56413	1.88046e-239
vfu_A01467	1.27473	0.00435269		1.64684	5.39602e-05
vfu_A01468	1.46226	1.20974e-09		1.50078	7.92508e-08
vfu_A01469	1.86964	6.70347e-09		1.8291	1.20455e-06
vfu_A01470	1.08113	0.00877838		1.19839	0.00186244
vfu_A01471	1.53624	0.000341485		1.74411	0.00012126
vfu_A01473	1.40749	1.25254e-10		1.70857	2.35471e-11
vfu_A01474	1.314	7.83788e-05		1.64769	5.11452e-06
vfu_A01475	1.5559	2.15462e-08		1.44718	1.25367e-06
vfu_A01477	1.08894	0.000660992		1.21226	0.000277012
vfu_A01478	1.93042	2.29197e-05		1.6595	0.000927659
vfu_A01479	1.29064	0.001424		1.63122	3.05243e-05
vfu_A01480	1.8849	0.00586815		1.61723	0.0331764
vfu_A01486	1.63418	2.3027e-08		1.65368	4.89404e-08
vfu_A01494	1.29988	0.00215193		1.6008	4.98804e-05
vfu_A01495	1.01418	0.01245		1.36879	0.00132087
vfu_A01496	1.81572	9.98024e-07		2.01978	2.27298e-08
vfu_A01502	1.42687	0.00257307		1.51216	0.00141483
vfu_A01504	1.07465	2.32015e-06		1.04829	2.90154e-05
vfu_A01505	1.33288	1.51056e-07		1.44791	1.43555e-07
vfu_A01507	1.2055	8.3882e-08		1.11172	8.91765e-06
vfu_A01508	1.08149	0.000281732		1.26828	4.95248e-05
vfu_A01517	1.28127	2.42032e-11		1.36878	9.27181e-09
vfu_A01556	1.44957	5.83209e-10		1.52492	4.38765e-08
vfu_A01557	1.00441	0.0125773		1.31388	0.000453415
vfu_A01559	1.87879	0.000700081		1.71611	0.0053806
vfu_A01561	1.99605	1.60057e-08		1.96536	3.76054e-07
vfu_A01562	1.42872	0.000804474		1.65708	2.83341e-05
vfu_A01563	1.563	0.000388161		1.66563	0.000167059
vfu_A01564	1.49871	2.53062e-09		1.50344	1.45593e-07
vfu_A01569	1.56697	2.97247e-07		1.64264	1.59237e-07
vfu_A01603	1.26568	3.0219e-08		1.14251	1.82621e-05
vfu_A01647	1.21482	0.000446629		1.31847	0.000367016
vfu_A01648	1.35816	1.3098e-11		1.13772	1.99951e-06
vfu_A01651	1.71538	1.92584e-07		1.67563	4.95677e-06
vfu_A01654	1.17608	0.000345335		1.18024	0.000468799
vfu_A01666	1.16228	1.07639e-14		1.30493	7.92155e-14
vfu_A01671	1.24104	5.23128e-06		1.12909	0.000116425
vfu_A01685	1.0625	1.75579e-05		1.03952	0.000169228
vfu_A01698	1.68952	2.65447e-05		1.5264	0.000440859
vfu_A01700	1.76867	6.38308e-09		1.51169	0.000147566
vfu_A01701	1.69387	1.80768e-08		1.62858	6.30033e-07
vfu_A01702	1.28211	1.16813e-05		1.49366	4.63598e-06
vfu_A01720	2.48031	1.02529e-132		1.61925	8.79744e-27
vfu_A01731	1.2294	0.000131581		1.13429	0.00128681
vfu_A01732	1.33944	0.0185425		1.31756	0.0156237
vfu_A01733	1.29442	1.0777e-07		1.41687	3.47949e-08
vfu_A01757	1.47662	6.0654e-07		1.38595	1.07676e-05
vfu_A01773	1.27855	2.00716e-13		1.13049	3.75482e-06
vfu_A01817	1.41329	5.35398e-07		1.30415	5.67334e-06
vfu_A01836	1.30549	0.00849235		1.50378	0.00255176
vfu_A01842	2.0174	7.36506e-06		2.21821	5.80197e-07
vfu_A01843	1.82721	3.39563e-08		1.45391	0.000131011
vfu_A01855	1.51654	8.42543e-05		1.33641	0.00218082
vfu_A01863	1.15703	5.56152e-08		1.05548	6.01912e-05
vfu_A01885	1.39705	4.70635e-09		1.25543	1.29495e-06
vfu_A01886	1.67771	3.35263e-26		1.35779	9.55829e-11
vfu_A01887	2.40073	2.60567e-34		1.73038	1.02889e-12
vfu_A01957	1.28235	0.0107611		1.57505	0.00127194
vfu_A01965	1.22784	2.5421e-05		1.37179	6.06471e-06
vfu_A01966	1.60213	0.00441476		1.49031	0.0142488
vfu_A01970	1.30147	1.16401e-05		1.33429	2.67265e-05
vfu_A01971	1.58255	5.66826e-05		1.56751	0.000241539
vfu_A01972	1.77033	4.31733e-07		1.62196	4.53423e-06
vfu_A01973	1.34204	0.000950823		1.54951	9.85535e-05
vfu_A01975	1.55268	0.0459291		1.56909	0.0319548
vfu_A01976	1.62414	1.10663e-05		1.54315	0.000227323
vfu_A01977	1.44508	1.55673e-08		1.5687	2.10332e-08
vfu_A01980	3.20168	2.54658e-28		2.80135	1.72381e-18
vfu_A01989	1.02985	1.92818e-11		1.10756	1.67789e-09
vfu_A02015	1.447	1.72267e-05		1.42428	9.80152e-05
vfu_A02016	1.40662	0.00843349		1.22135	0.0206365
vfu_A02017	1.58895	0.00255035		1.36185	0.0136954
vfu_A02039	1.56492	1.72908e-06		1.81974	1.2608e-08
vfu_A02042	1.2604	0.000396944		1.22086	0.00087547
vfu_A02045	1.63061	0.000135684		2.14161	3.11934e-08
vfu_A02046	1.68537	3.91524e-08		1.67494	7.72089e-08
vfu_A02048	1.5839	4.5509e-17		1.3698	1.7467e-08
vfu_A02049	2.29524	7.90136e-11		1.76549	1.06618e-05
vfu_A02050	2.31072	2.41141e-14		1.74572	1.01175e-07
vfu_A02051	1.69342	7.438e-17		1.76117	2.35494e-12
vfu_A02052	1.13087	1.3534e-08		1.35063	2.9548e-08
vfu_A02057	1.57761	6.43353e-05		1.72534	5.11452e-06
vfu_A02059	1.38522	5.39651e-09		1.2827	1.54434e-05
vfu_A02060	1.7364	3.07106e-05		2.28185	1.23508e-09
vfu_A02061	1.3377	7.80673e-06		1.61879	5.07308e-08
vfu_A02063	1.48598	1.60012e-08		1.75197	3.47027e-10
vfu_A02064	1.28765	2.974e-06		1.29991	4.47779e-06
vfu_A02071	1.34413	0.000115186		1.18278	0.00234363
vfu_A02072	1.26585	0.000123786		1.4105	2.8341e-05
vfu_A02073	1.05986	0.000185907		1.06159	0.000440859
vfu_A02133	1.01651	7.03127e-23		1.70001	1.91942e-28
vfu_A02153	1.17863	0.000182958		1.66898	1.50121e-08
vfu_A02154	1.23435	1.60057e-08		2.93218	3.74619e-49
vfu_A02155	1.18584	2.16059e-09		3.25792	1.15329e-63
vfu_A02168	1.47414	6.52209e-06		1.54854	2.88384e-06
vfu_A02169	1.45359	9.55678e-06		1.50338	6.69389e-05
vfu_A02170	1.28466	0.000143989		1.52051	1.3813e-05
vfu_A02175	1.29828	0.00298023		1.21617	0.00962552
vfu_A02178	1.63888	0.000163487		1.84767	3.31235e-06
vfu_A02179	1.79393	5.9062e-11		1.69862	3.01483e-08
vfu_A02182	1.2875	1.03069e-10		1.01204	0.000147322
vfu_A02190	1.62863	1.98834e-05		1.63226	5.16403e-05
vfu_A02230	1.36316	1.74281e-07		1.33524	3.24793e-05
vfu_A02232	1.57178	3.11755e-05		1.64528	1.89657e-05
vfu_A02233	1.23145	0.00903699		1.2449	0.00630734
vfu_A02236	1.77356	0.00371802		1.82687	0.00326245
vfu_A02239	1.14867	0.000240843		1.35487	1.24172e-05
vfu_A02245	1.53213	2.41876e-09		1.49166	2.12614e-06
vfu_A02246	1.70953	0.000271786		1.78244	0.000159255
vfu_A02249	1.41439	0.000116311		1.6997	1.15364e-05
vfu_A02251	1.5833	2.83241e-10		1.75827	2.39832e-09
vfu_A02253	1.81819	3.97577e-05		1.79327	5.29577e-05
vfu_A02254	1.21006	0.00145189		1.17045	0.00258564
vfu_A02255	1.81216	1.20587e-09		1.87357	1.61536e-08
vfu_A02258	1.57661	8.07924e-05		1.79373	9.38546e-06
vfu_A02259	1.58409	0.00188309		1.85904	0.000258005
vfu_A02260	1.71481	4.00677e-05		1.54694	0.000630791
vfu_A02261	1.32825	0.00655976		1.46052	0.00337706
vfu_A02262	1.43817	1.48781e-05		1.51572	2.21009e-05
vfu_A02269	1.3802	0.00201989		1.30468	0.00504879
vfu_A02271	1.14879	0.0102514		1.17697	0.0153436
vfu_A02272	1.14525	0.000901744		1.33886	0.000469754
vfu_A02273	1.65238	0.000764535		2.03753	1.87378e-05
vfu_A02274	1.72894	3.71668e-07		1.85272	1.44253e-06
vfu_A02293	1.25474	0.000186994		1.41347	3.00451e-05
vfu_A02325	1.46513	4.49063e-05		1.67865	7.48433e-06
vfu_A02389	1.11398	1.802e-06		1.23476	1.53711e-05
vfu_A02449	1.41865	7.42562e-05		1.60172	1.00912e-05
vfu_A02450	1.9012	1.86925e-05		1.82802	4.34429e-05
vfu_A02451	1.39849	2.5489e-08		1.21495	5.87489e-06
vfu_A02454	1.20473	8.86016e-05		1.35204	1.01363e-05
vfu_A02464	1.43166	1.85242e-05		1.6656	3.42887e-06
vfu_A02526	1.34763	5.62112e-14		1.31795	5.73387e-08
vfu_A02571	1.53788	9.32527e-89		1.28543	6.25501e-15
vfu_A02584	1.48442	9.09809e-12		1.4071	4.108e-08
vfu_A02669	1.08664	1.01844e-07		1.60956	3.91531e-14
vfu_A02687	1.07125	0.0327175		1.04384	0.0336531
vfu_A02748	1.54594	0.000119174		1.65152	3.26231e-05
vfu_A02749	1.67275	7.47528e-05		2.03566	1.77284e-07
vfu_A02750	1.44807	0.0027851		1.2455	0.026357
vfu_A02751	1.39432	4.70402e-08		1.70603	6.02872e-09
vfu_A02752	1.45295	0.0267782		1.61166	0.00849274
vfu_A02755	1.48817	2.14548e-09		1.58704	6.14238e-09
vfu_A02791	1.51527	7.80783e-06		2.10035	3.04033e-11
vfu_A02798	1.08733	2.90504e-07		1.22934	1.78846e-07
vfu_A02841	1.62596	1.15866e-05		2.03494	1.56183e-08
vfu_A02906	1.05784	1.11146e-10		2.03725	1.05449e-30
vfu_A02978	1.24651	0.00871791		1.46488	0.00106605
vfu_A03019	1.73557	3.70138e-14		1.89011	1.85878e-15
vfu_A03020	1.8738	0.000346306		2.20127	7.6313e-06
vfu_A03022	2.21595	7.96718e-23		2.14082	1.1491e-16
vfu_A03023	2.6787	7.35436e-171		2.77653	1.74576e-41
vfu_A03024	2.77882	3.92631e-115		2.26294	4.34052e-33
vfu_A03038	1.54259	2.77755e-09		1.75104	6.48476e-09
vfu_A03039	1.09117	0.011215		1.73109	4.94084e-06
vfu_A03062	1.66545	0.000106392		1.8864	6.54433e-06
vfu_A03063	1.16806	0.00536442		1.34936	0.00112879
vfu_A03105	1.03297	0.00384048		1.23756	0.000354664
vfu_A03121	1.46587	0.0164983		1.49878	0.0195772
vfu_B00014	1.69107	3.19301e-05		1.60881	0.000169258
vfu_B00017	1.0858	0.00172903		1.07423	0.00252736
vfu_B00018	1.4655	1.19402e-08		1.43574	8.62693e-07
vfu_B00037	1.32445	0.00032138		1.25398	0.00116101
vfu_B00045	1.48364	2.07007e-05		1.2366	0.00314326
vfu_B00102	1.34198	2.94547e-06		1.51263	2.42805e-07
vfu_B00103	1.30565	0.00199133		1.22979	0.00564094
vfu_B00104	1.40456	6.23941e-06		1.66852	6.75944e-09
vfu_B00114	1.30539	0.000569022		1.14686	0.0142575
vfu_B00115	1.37129	2.08731e-07		1.47357	1.5991e-07
vfu_B00116	1.64495	8.87929e-07		1.6138	8.04441e-06
vfu_B00117	1.7468	1.54217e-05		1.84952	1.62159e-05
vfu_B00118	1.65123	6.58419e-06		1.57595	8.88125e-05
vfu_B00119	1.57511	1.43582e-07		1.36723	0.000274223
vfu_B00121	1.39516	3.60928e-05		1.52843	2.78761e-06
vfu_B00134	1.64027	1.06383e-27		1.1626	3.74101e-08
vfu_B00135	1.54838	4.13065e-07		1.50981	4.3772e-06
vfu_B00142	1.0908	1.43046e-06		1.12331	1.19051e-05
vfu_B00165	1.16749	1.0545e-05		1.14127	0.000115963
vfu_B00173	1.25578	0.00683989		1.24121	0.00763835
vfu_B00180	1.05976	0.00133201		1.30497	9.14564e-05
vfu_B00186	1.58911	0.001057		1.27455	0.024433
vfu_B00187	1.72665	2.54743e-09		1.43601	7.8089e-06
vfu_B00192	1.11702	0.000605345		1.10689	0.00286782
vfu_B00260	1.29254	2.42157e-05		1.2675	0.000194247
vfu_B00283	1.28553	4.20831e-10		1.55567	9.08083e-12
vfu_B00284	1.36935	3.37395e-05		1.40649	0.000172473
vfu_B00289	1.20699	8.4944e-06		1.66837	2.92534e-09
vfu_B00292	1.15465	0.000513784		1.10468	0.00190905
vfu_B00320	1.4086	0.000492452		1.54175	0.000271269
vfu_B00321	1.21953	0.0190811		1.67097	0.000391699
vfu_B00323	1.64296	1.38648e-05		1.7486	8.62564e-06
vfu_B00324	1.53088	4.53394e-10		1.61538	3.38601e-10
vfu_B00330	1.18484	1.62414e-10		1.29606	8.12373e-08
vfu_B00364	1.95815	3.70138e-14		1.14978	0.000642931
vfu_B00370	1.61863	0.00447359		1.80256	0.000765032
vfu_B00375	1.69729	3.61104e-11		1.62183	4.14096e-07
vfu_B00378	1.86539	1.13616e-06		2.08466	1.37509e-08
vfu_B00379	1.33492	0.00151425		1.7696	6.86947e-06
vfu_B00380	1.69752	0.00428978		1.97057	0.000413242
vfu_B00382	1.24239	0.00915079		1.67116	0.000107511
vfu_B00393	1.42247	1.04039e-10		1.01712	6.62813e-05
vfu_B00394	1.96998	1.81657e-16		1.88476	9.39009e-12
vfu_B00395	1.48491	6.56499e-05		1.39064	0.000368645
vfu_B00396	1.42657	0.000343785		1.53327	0.000255521
vfu_B00397	3.29826	3.7618e-05		2.7129	0.00221045
vfu_B00401	1.38581	3.20764e-05		1.70008	2.89399e-07
vfu_B00402	2.11417	0.0170263		2.06257	0.017253
vfu_B00406	1.49815	3.05358e-08		1.64599	1.8675e-08
vfu_B00431	1.30146	4.76864e-18		2.18579	1.329e-36
vfu_B00435	1.05236	0.00100448		1.31952	0.000146927
vfu_B00443	1.7976	3.76422e-14		1.757	1.41097e-11
vfu_B00445	1.38419	3.45611e-06		1.32345	0.000251816
vfu_B00447	2.50009	1.00576e-98		2.52631	2.19311e-39
vfu_B00454	1.2356	1.85101e-08		1.29262	6.04428e-07
vfu_B00456	1.29274	1.85828e-06		1.65783	8.40134e-09
vfu_B00457	1.45825	8.27962e-05		1.57392	2.74213e-05
vfu_B00466	1.45351	1.71854e-06		1.36986	3.07149e-05
vfu_B00467	1.69869	2.84832e-08		1.60386	1.8747e-06
vfu_B00468	1.49489	9.05068e-06		1.75136	8.13914e-07
vfu_B00472	1.46083	7.88549e-06		1.45741	9.80409e-05
vfu_B00473	1.86114	1.2499e-10		1.9456	2.17741e-08
vfu_B00474	1.64926	1.22823e-11		1.77302	7.60134e-09
vfu_B00477	1.11836	0.00123846		1.04064	0.00517263
vfu_B00491	1.39901	7.5473e-09		1.61923	5.14277e-08
vfu_B00492	1.49999	4.29522e-05		1.34349	0.00115725
vfu_B00493	1.35848	0.0168986		1.52341	0.00517071
vfu_B00494	1.37916	0.000365724		1.32702	0.00127623
vfu_B00495	1.76351	8.85467e-05		2.0279	1.342e-07
vfu_B00499	1.6182	3.2262e-13		1.64805	7.58792e-10
vfu_B00500	1.45695	0.00153156		1.67464	8.93751e-05
vfu_B00501	1.19758	0.00422689		1.37954	0.00148994
vfu_B00545	1.93217	1.47295e-05		1.36707	0.00542513
vfu_B00546	1.23994	0.00818139		1.43202	0.00131594
vfu_B00547	1.24184	0.000678478		1.29944	0.000127848
vfu_B00548	1.61297	0.00132183		1.63477	0.00117681
vfu_B00564	1.93718	1.13467e-14		1.8546	2.30945e-09
vfu_B00581	1.19932	3.03038e-05		1.16042	9.05108e-05
vfu_B00584	1.92594	4.76635e-08		1.87308	3.09401e-07
vfu_B00585	1.3514	1.85738e-06		1.09859	0.00251538
vfu_B00587	1.27669	0.00631937		1.16775	0.0185277
vfu_B00594	1.69532	1.13616e-06		1.68206	7.13233e-06
vfu_B00603	1.20208	1.24217e-05		1.00452	0.000871187
vfu_B00604	1.26413	0.000330228		1.03957	0.0054051
vfu_B00608	1.50823	7.73121e-05		1.74973	4.3772e-06
vfu_B00623	2.30701	2.83213e-50		2.77461	4.89563e-54
vfu_B00624	1.77814	7.9011e-19		2.461	7.07794e-29
vfu_B00625	1.67066	2.96992e-23		2.67742	8.44008e-37
vfu_B00626	1.19712	0.0235831		2.21799	3.67804e-07
vfu_B00631	1.26667	5.15769e-07		1.52615	2.59274e-08
vfu_B00640	1.09228	3.51412e-05		1.47823	6.81888e-09
vfu_B00642	1.31455	2.97086e-07		1.7174	2.78928e-12
vfu_B00643	1.28175	0.000439347		1.64271	3.86249e-06
vfu_B00645	1.24746	8.64191e-07		1.19471	8.56982e-05
vfu_B00656	1.61204	3.18822e-05		1.56063	7.9347e-05
vfu_B00658	1.4177	1.42896e-08		1.29104	1.01801e-05
vfu_B00682	1.67135	5.69449e-08		1.43466	2.51691e-05
vfu_B00687	1.25543	4.74402e-06		1.06106	0.000616333
vfu_B00698	1.09468	2.76744e-05		1.32642	2.65331e-06
vfu_B00712	1.31713	0.000154917		1.3655	4.51959e-05
vfu_B00735	2.08439	1.427e-26		1.81566	3.59908e-15
vfu_B00770	1.55778	2.34629e-05		1.72017	4.34165e-06
vfu_B00774	2.45912	4.0703e-68		1.78921	2.74867e-19
vfu_B00780	1.95352	8.43823e-23		2.01825	9.25537e-15
vfu_B00781	2.01257	5.2469e-09		2.21916	4.6094e-09
vfu_B00782	2.03346	5.56516e-11		2.06838	3.85852e-10
vfu_B00783	1.37316	0.033158		1.59154	0.0117433
vfu_B00784	1.40107	0.000198721		1.57475	6.03824e-05
vfu_B00785	2.24655	1.2185e-05		2.26151	6.8804e-05
vfu_B00788	2.83984	4.19018e-12		2.87499	3.50413e-11
vfu_B00789	1.96225	1.51542e-13		2.08038	4.38957e-13
vfu_B00791	1.45019	6.49543e-08		1.49281	4.02991e-07
vfu_B00792	1.56967	1.10082e-08		1.7068	1.01052e-08
vfu_B00793	2.15961	0.000381954		2.22017	0.000329363
vfu_B00794	2.324	0.0003598		2.04772	0.00254177
vfu_B00795	2.07508	7.24275e-08		2.55532	3.79922e-11
vfu_B00796	2.48825	8.69627e-11		2.22382	4.0226e-07
vfu_B00798	1.82174	0.00052342		1.79192	0.000669938
vfu_B00799	2.34871	9.3921e-20		2.35805	1.42776e-13
vfu_B00800	2.50397	6.28376e-09		2.80689	1.68548e-11
vfu_B00801	1.97351	1.09069e-14		1.98353	3.0909e-11
vfu_B00802	1.45914	7.63936e-05		1.50754	4.17114e-05
vfu_B00809	1.60208	4.82413e-10		1.63874	1.2497e-08
vfu_B00823	1.07095	0.0484058		1.1102	0.0334052
vfu_B00833	1.72181	0.000427881		1.93035	3.37158e-05
vfu_B00837	1.3971	0.000560577		1.39127	0.00165494
vfu_B00838	1.34163	0.00252713		1.61669	0.00015843
vfu_B00839	1.9841	4.39412e-07		2.05462	5.93424e-07
vfu_B00840	1.86443	1.8525e-05		2.11734	3.22511e-07
vfu_B00841	1.458	2.37586e-08		1.62944	3.19948e-10
vfu_B00842	4.24833	5.90388e-21		2.34968	4.181e-05
vfu_B00850	1.42738	3.48138e-05		1.49843	1.82404e-05
vfu_B00874	1.50112	5.65481e-09		1.58035	1.08567e-06
vfu_B00882	1.45154	4.60443e-13		1.47401	1.98911e-08
vfu_B00885	1.43632	2.26089e-05		1.86469	6.91313e-08
vfu_B00891	1.78337	3.24481e-08		1.6089	2.82615e-06
vfu_B00892	1.68704	1.67597e-22		1.17794	5.66142e-07
vfu_B00893	1.35932	2.62135e-19		1.17095	4.79974e-09
vfu_B00923	1.34684	0.000765323		1.59479	3.19155e-05
vfu_B00924	1.5597	1.72235e-08		1.16677	0.000376607
vfu_B00928	1.01075	1.98834e-05		1.22846	1.03989e-06
vfu_B00930	1.57493	0.00437854		1.23651	0.0346806
vfu_B00936	1.45719	2.84216e-06		1.25727	0.000532526
vfu_B00937	1.329	0.0494049		1.67297	0.00827117
vfu_B00939	1.67834	4.49063e-05		1.7817	7.87221e-05
vfu_B00941	1.37836	4.179e-06		1.09749	0.00103863
vfu_B00945	1.64778	1.51856e-07		1.6669	8.54228e-07
vfu_B00946	1.34464	2.29197e-05		1.79993	2.54838e-08
vfu_B00947	1.30723	0.00394515		1.13883	0.0209347
vfu_B00948	1.23296	0.000421744		1.26313	0.000184077
vfu_B00949	1.47436	3.99509e-06		1.22254	0.00033221
vfu_B00950	1.37255	9.2381e-09		1.19732	1.56485e-05
vfu_B00956	1.06424	0.00327304		1.2661	0.000288457
vfu_B00958	1.60693	5.0421e-07		1.50265	1.76232e-05
vfu_B00977	1.42292	0.00022242		1.75093	3.37138e-07
vfu_B00979	1.17092	0.000995013		1.27664	0.000296742
vfu_B00987	1.04187	0.00247948		1.01982	0.0126731
vfu_B01000	1.51689	4.46298e-05		1.23402	0.00564018
vfu_B01001	1.78454	1.24787e-13		1.65668	1.33455e-08
vfu_B01002	1.56074	0.00311774		1.4517	0.00747336
vfu_B01004	1.89457	6.08362e-07		1.98253	1.99123e-07
vfu_B01008	1.15699	5.4382e-07		1.39677	2.07842e-07
vfu_B01011	2.38227	0.000606858		2.58897	0.000106112
vfu_B01019	1.38565	1.66088e-05		1.70319	5.09591e-08
vfu_B01027	1.00291	1.04429e-05		1.11234	6.94942e-06
vfu_B01036	1.56789	1.90921e-09		1.66704	1.18983e-08
vfu_B01069	1.02483	2.29197e-05		1.03587	0.00080615
vfu_B01071	1.11647	0.00109653		1.01766	0.00657858
vfu_B01098	1.72908	2.16695e-09		1.64164	8.00439e-07
vfu_B01105	1.51977	0.000412055		1.51011	0.000301825
vfu_B01106	1.34286	0.0105996		1.56161	0.00218893
vfu_B01107	2.11549	1.22876e-20		2.06516	7.52122e-15
vfu_B01108	2.01909	1.09474e-24		2.2395	3.66742e-20
vfu_B01109	2.07404	1.37712e-46		2.57785	1.03588e-35
vfu_B01122	1.10348	0.0145844		1.65264	4.02712e-05
vfu_B01124	1.24699	9.57391e-05		1.41106	7.6199e-05
vfu_B01127	1.42929	5.7331e-05		1.45266	4.15631e-05
vfu_B01128	1.76022	2.28507e-33		1.37696	1.51485e-14
vfu_B01129	1.46447	4.76808e-10		1.53028	1.97413e-09
vfu_B01145	1.01459	0.0102541		1.14604	0.00288728
vfu_B01148	1.47315	0.000186688		1.59982	0.000236737
vfu_B01154	1.13452	0.00165395		1.42799	7.54378e-05
vfu_B01155	1.45485	0.00111319		1.45905	0.0014425
vfu_B01156	1.95681	1.2518e-05		1.88213	1.80827e-05
vfu_B01157	1.24544	0.0348754		1.54763	0.00421335
vfu_B01158	1.20748	0.000113808		1.46933	4.84234e-06
vfu_B01159	1.16387	0.0094972		1.47275	0.000870437
vfu_B01164	1.25144	0.00106844		1.48994	0.000128022
vfu_B01167	1.56667	0.00122713		1.66059	0.00124908
vfu_B01173	1.13708	0.00230405		1.07652	0.0112181
vfu_B01179	1.60268	6.02243e-09		1.66323	3.22957e-08
vfu_B01180	1.7446	1.64314e-06		1.68627	1.20605e-05
vfu_B01181	1.87757	2.35589e-09		1.84875	2.75777e-08
vfu_B01183	1.87262	2.99259e-09		2.08485	1.27601e-10
vfu_B01184	1.0523	0.0479329		1.19172	0.0454423
vfu_B01185	1.44752	1.11665e-09		1.66113	1.63333e-08
vfu_B01186	1.86268	8.74027e-09		1.92511	3.45503e-08
vfu_B01187	2.3336	0.000627329		2.58584	4.0228e-05
vfu_B01188	1.97753	3.17426e-09		2.1843	6.55765e-10
vfu_B01189	1.50652	5.60388e-14		1.70285	1.07473e-10
vfu_B01190	1.46067	1.49382e-06		1.61607	3.58255e-07
vfu_B01191	1.74153	1.20446e-08		1.9385	3.48086e-10
vfu_B01197	1.26157	0.000179003		1.28842	0.000755714
vfu_B01201	1.21371	0.00207527		1.33216	0.000403354
vfu_B01209	1.32923	0.000287177		1.7067	1.37758e-06
vfu_B01214	1.54246	3.35912e-06		1.83738	1.342e-07
vfu_B01219	1.04858	0.000190632		1.15928	0.000223548
vfu_B01220	1.32252	2.07905e-06		1.50063	2.41923e-06
vfu_B01222	1.42794	1.40582e-05		1.29908	0.000649487
vfu_B01224	1.04692	0.0370831		1.22383	0.0178982
vfu_B01226	1.18802	0.0180759		1.17177	0.0159104
vfu_B01227	1.55848	7.33281e-11		1.7379	2.76538e-10
vfu_B01228	1.72399	5.99145e-11		1.89175	8.56211e-11
vfu_B01229	1.57529	2.22082e-10		1.52602	3.77631e-07
vfu_B01233	2.0215	1.92306e-07		1.94069	3.03365e-05
vfu_B01235	1.36911	0.000181213		1.59515	6.10186e-05
vfu_B01236	1.59924	3.07601e-08		1.71043	3.85622e-08
vfu_B01238	1.75449	0.00421658		1.73757	3.71189e-06
vfu_B01247	1.62911	3.03957e-13		1.96699	1.95796e-15
vfu_B01248	1.45612	0.000813178		1.7903	1.79388e-05
vfu_B01249	1.27814	0.0326083		1.89121	0.000178248
vfu_B01254	1.35973	0.00136332		1.537	0.000166108
vfu_B01255	1.08492	0.0108807		1.35733	0.0011783
vfu_B01274	1.17827	8.95934e-05		1.18896	0.000105558
vfu_B01282	1.18689	0.00186823		1.41417	0.000229494
vfu_B01286	1.70958	0.000597675		1.93947	1.52482e-05
vfu_B01287	1.73612	0.00206569		1.86548	0.00101722
vfu_B01288	1.30985	1.14304e-06		1.60032	1.70367e-08
vfu_B01289	1.42868	0.0193142		1.80525	0.00105993
vfu_B01291	1.05073	1.82942e-06		1.1211	7.20318e-06
vfu_B01297	1.64977	6.90221e-10		1.67071	1.06031e-06
vfu_B01316	1.22138	1.35252e-09		1.1862	5.88959e-06
vfu_B01320	1.88669	1.91461e-07		2.01323	4.59937e-08
vfu_B01322	1.24199	3.63418e-06		1.23338	0.00012934
vfu_B01325	1.42162	0.0113928		1.32138	0.0177354
vfu_B01327	2.12795	0.000122614		2.61934	1.51831e-07
vfu_B01328	1.40771	1.08972e-05		1.7575	2.93625e-08
vfu_B01330	2.1458	0.000949959		2.16592	0.000839471
vfu_B01334	1.06632	0.0150167		1.25722	0.00447945
vfu_B01342	2.44723	3.07303e-41		1.2718	2.96028e-07
vfu_B01404	1.16003	0.00236305		1.38745	0.000416338
vfu_B01410	1.5813	9.6766e-06		1.47776	0.000260691
vfu_B01423	1.66316	1.91675e-07		1.10804	0.00230279
vfu_B01435	1.05905	4.93125e-06		1.24466	1.78754e-06
vfu_B01440	1.41407	1.41405e-05		1.43479	0.00034015
vfu_B01441	2.11589	0.000345335		1.59678	0.0310591
vfu_B01442	1.77643	4.77503e-07		1.60912	9.28916e-05
vfu_B01443	1.14736	9.57391e-05		1.20519	0.000201395
vfu_B01444	1.18714	0.00811681		1.08156	0.0306542
vfu_B01447	1.72184	2.28734e-06		1.97191	1.02517e-08
vfu_B01449	1.59979	6.06834e-10		1.68322	6.79156e-09
vfu_B01453	1.59483	8.51716e-06		1.65154	1.06153e-05
vfu_B01454	2.21737	9.46252e-09		2.15994	4.84712e-07
vfu_B01455	1.50167	0.000847608		1.52429	0.00151401
vfu_B01456	1.72385	4.10312e-05		1.77463	9.8061e-05
vfu_B01466	1.08211	3.22572e-07		1.2115	1.17849e-06
vfu_B01467	1.35587	0.0347573		1.65562	0.00482426
vfu_B01471	1.38088	0.000580017		1.35114	0.00135908
vfu_B01472	1.44501	0.00206771		1.67955	9.53597e-05
vfu_B01474	1.12518	0.000246767		1.23268	2.3577e-05
vfu_B01476	1.83319	0.011964		1.67318	0.030109
vfu_B01477	1.01916	0.000647878		1.24229	4.00208e-05
vfu_B01478	1.56719	4.39519e-06		1.83693	4.27281e-08
vfu_B01482	1.13591	0.000720553		1.19391	0.000895529
vfu_B01494	2.30305	0.0242965		2.17773	0.0491896
vfu_B01495	1.64464	2.68676e-05		1.68232	1.54452e-05
vfu_B01496	1.36931	0.000171799		1.45038	0.000306969
vfu_B01505	1.62141	0.00102319		1.6238	0.00103917
Genes downregulated in ΔluxPΔluxS or ΔluxPΔasrR compared with ΔluxP (297)
vfu_A00036	-2.09139	3.68254e-65		-2.28951	8.93472e-37
vfu_A00043	-1.95373	5.15661e-56		-1.25477	1.02606e-14
vfu_A00050	-1.33645	2.13706e-23		-1.04067	1.17313e-09
vfu_A00059	-1.67014	1.80371e-11		-1.40686	6.29663e-08
vfu_A00064	-2.37688	4.59823e-42		-2.01653	1.13132e-21
vfu_A00066	-3.43145	1.21704e-32		-3.0466	7.97816e-46
vfu_A00068	-2.09129	2.06869e-23		-1.35036	1.14441e-08
vfu_A00085	-1.85379	1.18374e-10		-2.40874	3.46781e-14
vfu_A00088	-1.64004	4.06223e-22		-1.03973	1.67072e-08
vfu_A00130	-1.84805	3.47986e-05		-1.07845	0.00698114
vfu_A00155	-1.28997	0.000130705		-1.19469	0.000412291
vfu_A00247	-1.29016	3.27814e-39		-1.04096	4.36775e-13
vfu_A00261	-1.70529	8.63916e-14		-1.13282	3.96021e-07
vfu_A00282	-1.54038	3.70621e-34		-1.11686	2.27117e-10
vfu_A00288	-1.37354	1.30029e-46		-1.71301	8.84247e-36
vfu_A00290	-1.80786	3.35617e-22		-1.40302	2.73979e-12
vfu_A00291	-1.31883	4.62594e-39		-1.23778	4.34848e-19
vfu_A00292	-1.35239	5.91675e-34		-1.24004	2.71103e-16
vfu_A00301	-1.26183	2.78679e-08		-1.53877	6.36809e-07
vfu_A00336	-2.85176	1.18594e-36		-1.3559	3.65463e-11
vfu_A00338	-2.04388	2.05632e-08		-1.44972	1.30856e-05
vfu_A00357	-1.62045	4.23972e-28		-1.18359	5.09717e-13
vfu_A00358	-2.32041	2.53153e-102		-2.05233	9.43439e-49
vfu_A00384	-2.08563	4.13303e-55		-1.62915	6.91165e-20
vfu_A00385	-1.68361	9.06104e-07		-1.47067	2.12672e-05
vfu_A00391	-1.35484	1.29665e-18		-1.7782	6.83592e-16
vfu_A00425	-1.15898	1.80605e-27		-1.11585	1.41946e-13
vfu_A00459	-1.09758	2.3245e-05		-1.25369	9.76295e-06
vfu_A00494	-1.85747	2.28248e-43		-1.24399	9.46109e-16
vfu_A00498	-3.44511	1.05632e-57		-1.14953	9.03861e-17
vfu_A00499	-1.49995	1.03699e-64		-1.06248	4.32226e-14
vfu_A00527	-1.80535	1.15994e-39		-1.15453	2.50049e-09
vfu_A00546	-1.50966	1.22994e-11		-1.01424	4.12106e-06
vfu_A00549	-1.24234	0.0367779		-1.25828	0.0342597
vfu_A00552	-1.59443	6.21213e-16		-1.22243	1.22812e-09
vfu_A00661	-1.49133	2.91969e-09		-1.41795	6.87043e-08
vfu_A00713	-1.36494	1.52254e-12		-1.53136	4.24201e-13
vfu_A00718	-1.21595	4.11517e-15		-1.38239	0.00982029
vfu_A00751	-1.12099	8.41396e-34		-1.25915	2.31801e-15
vfu_A00752	-2.13556	6.66047e-72		-1.33866	8.33256e-19
vfu_A00794	-1.00883	0.0019093		-1.28649	0.0001446
vfu_A00805	-1.56023	4.32752e-20		-1.57369	1.41567e-16
vfu_A00806	-1.56114	6.29875e-47		-1.92032	6.59804e-34
vfu_A00807	-1.57839	4.02771e-49		-2.4172	5.97765e-60
vfu_A00808	-1.97486	2.57723e-85		-2.75289	2.25904e-83
vfu_A00814	-1.74345	4.95965e-42		-1.78067	1.45495e-25
vfu_A00823	-1.58455	8.77653e-05		-1.93302	1.21731e-05
vfu_A00827	-1.4303	0.000104895		-1.16864	0.00120236
vfu_A00851	-2.37201	2.18203e-88		-1.68359	2.70726e-29
vfu_A00852	-2.41141	1.89762e-73		-1.65066	1.1266e-23
vfu_A00855	-1.38191	4.64076e-24		-1.26423	1.40419e-13
vfu_A00883	-1.44287	1.7781e-30		-1.44956	1.58904e-19
vfu_A00894	-2.07984	3.57706e-47		-1.35216	1.6445e-16
vfu_A00901	-2.6956	6.2561e-06		-1.61359	0.000494933
vfu_A00928	-1.18239	3.26135e-55		-1.60614	1.39541e-18
vfu_A00963	-1.55471	1.11647e-52		-1.19085	4.72041e-15
vfu_A00965	-4.64183	9.04065e-32		-4.55274	8.43851e-41
vfu_A00978	-1.28385	7.27418e-12		-1.09214	0.0219437
vfu_A00986	-1.17371	0.00142102		-1.66895	5.00658e-05
vfu_A01003	-1.22534	1.87802e-19		-2.05603	6.42374e-35
vfu_A01004	-1.60713	3.96622e-46		-1.19233	0.00208701
vfu_A01052	-2.06136	1.63342e-53		-1.42162	1.93801e-19
vfu_A01053	-1.59714	6.59032e-35		-1.21949	3.86804e-07
vfu_A01063	-1.55344	1.10024e-34		-1.17035	1.11264e-15
vfu_A01066	-1.21064	7.92815e-17		-2.19365	1.91654e-21
vfu_A01099	-1.61012	3.72674e-39		-1.03284	1.58785e-11
vfu_A01100	-1.82274	3.40988e-52		-1.14106	3.45961e-14
vfu_A01113	-1.53279	2.42327e-13		-1.10158	5.31294e-07
vfu_A01115	-1.05068	8.88949e-08		-1.10956	7.46475e-07
vfu_A01116	-1.30447	3.36687e-07		-1.2173	0.000252471
vfu_A01118	-1.05393	9.41728e-23		-1.33567	1.18283e-18
vfu_A01121	-1.43898	4.09694e-14		-1.58676	2.00392e-11
vfu_A01122	-1.78845	2.57506e-18		-1.2094	1.00955e-08
vfu_A01123	-1.71402	2.28433e-44		-1.07604	1.82532e-12
vfu_A01124	-1.87854	1.9745e-99		-1.38753	2.02668e-23
vfu_A01126	-1.4532	1.47338e-18		-1.02637	9.88086e-09
vfu_A01127	-1.47372	1.98191e-17		-1.06385	9.96501e-09
vfu_A01130	-1.45222	5.34268e-29		-1.17038	1.04959e-12
vfu_A01131	-1.65042	3.57442e-26		-1.27564	5.01887e-13
vfu_A01132	-2.11542	3.77294e-94		-1.517	2.42701e-22
vfu_A01134	-3.7395	2.37062e-263		-1.94158	2.85226e-49
vfu_A01158	-1.10945	7.47109e-32		-1.1449	1.33321e-18
vfu_A01159	-1.13739	6.63893e-07		-1.28812	3.4913e-08
vfu_A01178	-2.34214	1.43326e-26		-1.44344	3.18503e-11
vfu_A01180	-3.44963	1.86346e-218		-1.78938	1.92421e-33
vfu_A01181	-2.34029	6.65468e-153		-1.4481	9.31797e-32
vfu_A01182	-1.21781	7.6371e-38		-1.28132	2.23423e-15
vfu_A01183	-1.46212	9.96403e-60		-1.26127	2.27498e-22
vfu_A01185	-1.48776	2.53249e-17		-1.96176	2.03643e-15
vfu_A01186	-1.19883	4.31065e-33		-1.07297	7.40583e-13
vfu_A01196	-1.04226	1.92773e-06		-1.08989	7.54077e-06
vfu_A01207	-1.25762	9.5951e-08		-1.23866	2.47882e-06
vfu_A01218	-1.36627	9.11306e-08		-1.42375	6.06288e-08
vfu_A01229	-1.92015	1.52685e-102		-1.26018	2.09557e-17
vfu_A01230	-1.48248	4.46815e-41		-1.37079	2.65564e-18
vfu_A01231	-1.71296	9.81655e-42		-2.14539	1.05271e-38
vfu_A01249	-1.38192	2.79918e-08		-1.39799	1.33204e-07
vfu_A01255	-1.36862	7.63812e-19		-1.03663	3.11934e-08
vfu_A01272	-2.11975	1.86853e-21		-1.56338	1.72309e-11
vfu_A01273	-2.80077	7.32091e-25		-2.06189	3.70815e-18
vfu_A01303	-1.86965	6.50267e-65		-1.0426	9.03861e-17
vfu_A01325	-1.51256	2.51822e-22		-1.01125	9.8883e-09
vfu_A01330	-1.3847	8.80728e-17		-1.23886	1.38726e-09
vfu_A01345	-1.29502	2.45619e-14		-1.19434	1.18682e-09
vfu_A01421	-1.73289	8.64147e-32		-1.72049	3.19166e-18
vfu_A01426	-1.29573	4.71426e-10		-1.09552	4.55416e-07
vfu_A01529	-1.21077	0.00383873		-2.44422	4.14054e-08
vfu_A01533	-1.38897	3.62092e-47		-1.10653	1.26595e-11
vfu_A01534	-2.12367	1.40974e-47		-1.24964	1.25648e-11
vfu_A01544	-1.13343	1.13237e-18		-1.93439	7.45989e-30
vfu_A01605	-1.14178	1.00945e-09		-1.12422	2.0637e-08
vfu_A01622	-2.34885	6.83755e-79		-1.66559	2.13318e-30
vfu_A01679	-1.60734	1.72852e-17		-1.13676	1.62452e-08
vfu_A01692	-1.06575	0.00227611		-1.45938	3.60603e-05
vfu_A01696	-1.23557	3.91261e-10		-1.1473	8.62722e-09
vfu_A01706	-2.20403	4.67868e-34		-1.70541	6.54288e-19
vfu_A01724	-2.82015	1.01208e-203		-1.56423	2.25631e-28
vfu_A01727	-1.27225	1.13973e-16		-1.19498	2.58451e-12
vfu_A01739	-1.39985	2.00899e-44		-1.20385	3.993e-17
vfu_A01760	-1.37941	2.60404e-08		-1.60647	4.57002e-09
vfu_A01762	-1.76947	8.3921e-63		-1.85622	2.95172e-39
vfu_A01769	-1.54576	1.04042e-46		-1.37465	7.59048e-21
vfu_A01770	-2.27363	7.69319e-69		-2.20074	1.4949e-45
vfu_A01771	-2.04873	3.31044e-09		-1.70606	5.98306e-08
vfu_A01807	-2.09642	7.9132e-33		-1.28424	8.20938e-11
vfu_A01808	-3.12783	9.5344e-22		-2.22587	3.69681e-16
vfu_A01809	-3.4463	6.3144e-124		-2.29534	2.20757e-46
vfu_A01827	-1.31499	1.66789e-19		-2.20689	1.59287e-32
vfu_A01831	-1.03127	1.15749e-08		-1.23913	2.38908e-08
vfu_A01860	-2.00408	5.58383e-58		-2.04445	6.131e-40
vfu_A01888	-1.24984	1.50009e-09		-1.01357	1.28247e-05
vfu_A01889	-2.06265	1.36141e-50		-2.41678	1.65559e-42
vfu_A01890	-1.97208	7.73528e-42		-1.22066	3.58433e-12
vfu_A01891	-2.13138	1.79834e-46		-1.6739	7.86535e-21
vfu_A01892	-1.68486	8.51333e-23		-1.62158	2.50501e-18
vfu_A01893	-1.75342	4.3626e-25		-1.31541	4.98576e-12
vfu_A01894	-1.90933	8.18898e-43		-1.57522	1.97285e-23
vfu_A01898	-1.59814	9.52842e-17		-1.21548	4.86861e-09
vfu_A01899	-1.20923	3.34364e-41		-1.41494	0.000765032
vfu_A01904	-1.15269	4.37876e-10		-1.04155	9.01313e-05
vfu_A01908	-2.153	6.57287e-106		-2.03881	1.05876e-47
vfu_A01919	-3.20758	7.89296e-05		-2.38172	0.000128309
vfu_A01920	-1.05268	6.21727e-10		-2.26337	1.11847e-06
vfu_A01923	-1.56674	8.08097e-11		-1.82999	7.6783e-23
vfu_A01929	-1.23573	2.04102e-23		-1.94878	4.50712e-34
vfu_A01937	-1.10626	2.49067e-22		-1.14726	1.03474e-10
vfu_A01945	-1.26202	2.1872e-07		-1.08271	0.000137545
vfu_A01948	-1.18296	5.54874e-15		-1.19418	7.72218e-07
vfu_A01954	-1.46408	0.00647056		-1.79807	0.000490092
vfu_A01962	-1.02903	0.000116179		-1.17283	2.01188e-05
vfu_A01978	-2.24249	1.02238e-20		-2.32203	1.53519e-21
vfu_A01995	-1.17231	1.05558e-05		-1.71635	0.00516709
vfu_A01999	-1.22553	4.14399e-09		-1.5286	2.89178e-10
vfu_A02006	-1.54347	9.67572e-37		-2.34449	2.28628e-53
vfu_A02007	-1.71504	6.45722e-25		-2.06081	9.60084e-25
vfu_A02008	-1.15926	4.34421e-08		-1.24392	3.44063e-08
vfu_A02037	-1.49185	1.03113e-22		-1.21245	5.48433e-10
vfu_A02100	-1.21863	1.13208e-11		-1.07049	0.000324168
vfu_A02107	-1.70647	1.98892e-39		-1.22902	8.77418e-16
vfu_A02124	-1.6377	8.08416e-19		-1.44547	4.1812e-10
vfu_A02139	-1.87744	7.69376e-54		-1.76065	1.72749e-22
vfu_A02143	-1.4143	5.14521e-30		-1.98863	5.39836e-34
vfu_A02192	-1.14623	2.79293e-05		-1.88307	4.3977e-11
vfu_A02196	-1.59129	5.07565e-26		-2.63959	9.44546e-50
vfu_A02224	-1.62088	2.22166e-49		-1.43664	4.58678e-23
vfu_A02227	-1.08709	0.0217962		-1.97749	8.67074e-05
vfu_A02228	-1.17442	1.66838e-05		-1.12634	6.27954e-05
vfu_A02290	-2.01938	4.20201e-75		-1.16307	3.14287e-16
vfu_A02300	-1.41716	1.8829e-18		-1.25927	3.26413e-09
vfu_A02301	-2.18157	7.43182e-13		-1.60954	1.2497e-08
vfu_A02302	-1.2839	2.57319e-15		-1.0427	8.97488e-10
vfu_A02305	-1.33993	7.91906e-18		-1.25864	1.68716e-11
vfu_A02313	-1.64266	3.44185e-64		-1.82647	3.52489e-39
vfu_A02314	-2.45378	1.59449e-52		-2.67307	2.2646e-47
vfu_A02323	-1.32907	7.43067e-11		-1.16572	7.71088e-08
vfu_A02338	-1.2946	1.73242e-08		-1.40407	1.36987e-07
vfu_A02364	-1.43015	2.23198e-34		-1.14722	5.8657e-14
vfu_A02366	-1.48551	1.21498e-15		-1.53828	7.2511e-13
vfu_A02367	-1.70121	4.74993e-22		-1.35524	9.41055e-15
vfu_A02369	-1.32092	1.08575e-26		-1.194	2.57227e-13
vfu_A02382	-1.05098	2.0265e-35		-1.57551	4.6386e-37
vfu_A02405	-1.34004	3.82494e-08		-1.92457	1.40389e-11
vfu_A02409	-1.28906	2.02265e-32		-1.08952	1.39563e-11
vfu_A02412	-1.20323	3.74717e-24		-1.92156	4.04874e-34
vfu_A02417	-1.28359	3.93449e-27		-1.8468	5.16291e-17
vfu_A02426	-1.26801	1.78532e-38		-1.03423	9.92958e-12
vfu_A02430	-1.20187	1.19403e-28		-1.28904	2.31801e-15
vfu_A02434	-1.26545	3.33951e-09		-1.23247	3.05349e-06
vfu_A02435	-2.92729	1.45553e-26		-3.48472	4.18367e-30
vfu_A02436	-3.3328	8.604e-38		-3.73136	2.17893e-74
vfu_A02485	-2.49759	5.29582e-09		-2.15615	1.3452e-07
vfu_A02492	-3.82942	4.88735e-41		-2.8375	3.35322e-25
vfu_A02553	-1.39364	2.11069e-27		-1.27309	4.20671e-15
vfu_A02556	-3.54472	0.000163563		-2.88808	5.70197e-05
vfu_A02564	-1.01025	1.42943e-18		-1.0617	6.50014e-13
vfu_A02572	-1.31484	0.000126102		-1.72204	1.11306e-06
vfu_A02580	-1.26551	4.87584e-06		-1.19403	1.56485e-05
vfu_A02596	-1.57955	4.02908e-27		-1.03883	1.62162e-10
vfu_A02601	-1.20234	3.44816e-34		-1.2291	2.13838e-16
vfu_A02609	-1.69804	3.49675e-05		-1.62536	6.11696e-05
vfu_A02614	-1.56862	3.33978e-44		-1.33623	1.53191e-16
vfu_A02645	-1.90948	1.87138e-24		-2.20477	1.50166e-24
vfu_A02656	-2.00886	1.95195e-09		-1.95301	3.58454e-08
vfu_A02659	-1.50222	3.44336e-11		-2.37351	8.53233e-19
vfu_A02729	-1.33846	7.6815e-18		-1.03302	3.42202e-09
vfu_A02743	-2.31299	1.75287e-138		-1.71179	1.42064e-39
vfu_A02744	-1.64921	7.438e-17		-2.06809	8.05486e-22
vfu_A02745	-1.32755	5.91675e-34		-1.6616	1.09497e-35
vfu_A02778	-1.47743	3.88823e-28		-1.01959	2.58939e-11
vfu_A02787	-1.34657	3.82456e-36		-1.1326	3.42104e-10
vfu_A02788	-1.64245	1.19421e-28		-1.47786	3.46716e-13
vfu_A02822	-2.69357	4.07722e-73		-2.75875	4.28772e-37
vfu_A02847	-1.07196	0.0117654		-2.04324	7.92579e-06
vfu_A02866	-1.73222	1.33279e-05		-2.38141	5.34117e-09
vfu_A02874	-1.29308	2.74813e-29		-1.00101	1.25648e-11
vfu_A02896	-1.34048	1.32868e-22		-1.47735	1.09305e-19
vfu_A02897	-1.78511	1.09814e-85		-1.80462	2.57961e-41
vfu_A02949	-1.48088	1.2614e-55		-1.43077	8.2112e-27
vfu_A02950	-1.96407	1.9926e-70		-1.2901	1.52887e-18
vfu_A03034	-1.25623	1.40328e-22		-1.19634	2.60787e-13
vfu_A03042	-1.0157	4.44771e-09		-1.79124	4.2528e-17
vfu_A03084	-1.37745	1.88681e-37		-1.3114	2.62785e-13
vfu_A03086	-1.40045	1.35995e-48		-1.6987	1.85615e-28
vfu_A03093	-1.70697	5.78112e-13		-1.09184	5.14704e-06
vfu_A03120	-1.02996	2.4983e-15		-1.37401	0.00304043
vfu_A03153	-1.19697	1.12795e-13		-1.66024	2.09557e-17
vfu_B00027	-1.16942	0.00527122		-1.29104	4.43728e-06
vfu_B00078	-1.31954	0.000542657		-1.14405	0.00180038
vfu_B00084	-1.63717	1.45909e-05		-2.022	1.11931e-07
vfu_B00112	-2.8268	4.07593e-19		-2.06628	2.36572e-14
vfu_B00143	-1.74828	5.92257e-22		-1.501	1.16936e-12
vfu_B00148	-1.32036	4.32536e-17		-2.72515	1.34426e-41
vfu_B00159	-1.23294	0.000280279		-1.5234	5.25102e-06
vfu_B00162	-2.74786	1.39164e-65		-2.34383	1.65811e-34
vfu_B00207	-2.5931	1.17358e-61		-2.00795	4.45013e-31
vfu_B00224	-1.50503	0.000392671		-1.76526	2.35687e-05
vfu_B00225	-1.58225	6.50443e-09		-1.95171	8.20938e-11
vfu_B00236	-1.01593	3.71524e-07		-1.37938	3.95613e-10
vfu_B00237	-2.6464	1.59436e-51		-1.83101	1.50391e-14
vfu_B00244	-1.74605	1.53238e-30		-1.57578	3.83821e-20
vfu_B00299	-2.74776	3.35431e-43		-1.81724	1.20644e-17
vfu_B00305	-1.65271	6.69433e-17		-2.049	1.97285e-23
vfu_B00341	-2.05801	5.36607e-44		-1.50088	2.63042e-18
vfu_B00342	-1.40182	1.4081e-09		-1.14242	5.3906e-06
vfu_B00356	-1.32893	4.08786e-07		-1.33396	5.06593e-07
vfu_B00390	-1.4596	2.75648e-18		-2.2719	1.5794e-29
vfu_B00427	-1.363	0.00231774		-1.52398	0.000426236
vfu_B00471	-1.31918	3.37047e-09		-1.06743	4.32635e-07
vfu_B00509	-1.02097	1.74332e-11		-1.04366	2.91921e-08
vfu_B00522	-2.71211	1.57698e-128		-2.38459	4.12209e-55
vfu_B00524	-1.86569	1.42943e-18		-2.16797	5.02794e-18
vfu_B00553	-1.99483	1.09777e-06		-1.75215	6.49323e-05
vfu_B00616	-1.14651	1.23885e-11		-1.6543	2.09831e-17
vfu_B00617	-1.16902	2.61805e-21		-2.08217	3.89779e-41
vfu_B00635	-1.39607	3.29131e-13		-1.18736	6.64244e-08
vfu_B00636	-1.25638	5.31035e-12		-1.61707	2.78925e-14
vfu_B00649	-2.10041	4.79295e-08		-2.29932	5.9489e-10
vfu_B00650	-2.18356	4.89922e-46		-2.49719	7.30653e-44
vfu_B00651	-1.51254	6.94561e-38		-1.69799	1.11126e-28
vfu_B00660	-1.12794	2.65439e-16		-1.65654	6.35987e-17
vfu_B00672	-1.31289	8.53734e-05		-1.28172	8.86194e-05
vfu_B00673	-1.18832	2.99462e-17		-1.34115	1.11146e-15
vfu_B00674	-4.01841	0.000106803		-2.89364	3.33854e-05
vfu_B00692	-1.96225	2.09167e-64		-1.1309	1.97385e-15
vfu_B00721	-1.69544	9.02082e-09		-2.01084	1.59477e-11
vfu_B00726	-1.13586	0.0063503		-2.17949	4.29888e-06
vfu_B00727	-2.78371	6.53594e-88		-4.14381	3.70172e-102
vfu_B00730	-2.02169	2.39151e-21		-2.26671	7.79623e-24
vfu_B00753	-1.1014	0.00107759		-1.4127	3.37241e-05
vfu_B00803	-2.19474	3.81057e-07		-1.34553	0.000842182
vfu_B00814	-2.41513	3.45384e-52		-2.35751	1.59287e-32
vfu_B00815	-1.71257	3.06428e-30		-1.8683	2.09427e-21
vfu_B00828	-1.49325	1.46112e-09		-1.42423	4.66611e-06
vfu_B00869	-1.15983	0.000592017		-1.6715	9.93785e-07
vfu_B00967	-2.55712	7.1708e-104		-2.17309	2.05272e-52
vfu_B00969	-1.70081	6.88157e-59		-1.52145	2.95129e-26
vfu_B00992	-1.1855	0.0462892		-1.7381	0.00388489
vfu_B01005	-1.86533	2.42469e-28		-1.70416	0.000771294
vfu_B01035	-1.08402	1.77658e-27		-1.07228	5.35546e-09
vfu_B01042	-1.37152	6.09791e-15		-1.36221	6.79353e-12
vfu_B01043	-1.30062	7.16637e-23		-1.40279	1.47999e-13
vfu_B01044	-1.38241	1.69296e-25		-1.25048	7.25487e-12
vfu_B01050	-1.18874	2.87416e-15		-1.05612	8.80094e-10
vfu_B01051	-1.118	9.69355e-07		-1.29243	4.84649e-08
vfu_B01068	-1.67467	7.5572e-40		-1.28422	2.07775e-16
vfu_B01081	-1.43028	3.31331e-20		-1.75848	9.52502e-22
vfu_B01123	-1.79478	2.21391e-28		-3.49573	3.26893e-59
vfu_B01144	-1.01613	0.0199264		-1.18096	0.00589835
vfu_B01205	-2.74999	1.18877e-192		-2.12527	3.91421e-52
vfu_B01266	-1.14814	1.23851e-09		-1.68852	7.77963e-13
vfu_B01365	-1.33099	5.35692e-14		-1.33821	1.64807e-11
vfu_B01382	-1.1935	3.5597e-06		-1.55651	3.49774e-09
vfu_B01407	-2.10565	1.59012e-12		-2.13133	7.90031e-13
vfu_B01408	-1.35772	6.4812e-13		-1.25826	8.72907e-11
vfu_B01416	-1.97782	1.16935e-104		-1.02183	5.29551e-08
vfu_B01465	-1.32061	2.66001e-14		-1.62694	3.27105e-16
vfu_B01498	-1.97261	6.99346e-47		-2.17395	3.09416e-39
